# Supplementary material for: Efficacy and Safety of Sophora flavescens (Kushen) Based Traditional Chinese Medicine in the Treatment of Ulcerative Colitis: Clinical Evidence and Potential Mechanisms
Source: Front Pharmacol. 2020 Dec 10;11:603476. doi: 10.3389/fphar.2020.603476 (PMC7758483; doi:10.3389/fphar.2020.603476)
Supplement: Supplementary file 1 [file table1.xlsx]

## Sheet: targetSymbol
Supplementary Table 1| The summary of protein targets from the candidate bioactive components in Kushen.
Number	Compound	Protein name	Gene name
MOL001040	(2R)-5,7-dihydroxy-2-(4-hydroxyphenyl)chroman-4-one	Prostaglandin G/H synthase 1	PTGS1
MOL001040	(2R)-5,7-dihydroxy-2-(4-hydroxyphenyl)chroman-4-one	Estrogen receptor	ESR1
MOL001040	(2R)-5,7-dihydroxy-2-(4-hydroxyphenyl)chroman-4-one	Progesterone receptor	PGR
MOL001040	(2R)-5,7-dihydroxy-2-(4-hydroxyphenyl)chroman-4-one	Mineralocorticoid receptor	NR3C2
MOL001040	(2R)-5,7-dihydroxy-2-(4-hydroxyphenyl)chroman-4-one	Glucocorticoid receptor	NR3C1
MOL001484	Inermine	Prostaglandin G/H synthase 1	PTGS1
MOL001484	Inermine	Muscarinic acetylcholine receptor M3	CHRM3
MOL001484	Inermine	5-hydroxytryptamine receptor 3A	HTR3A
MOL001484	Inermine	Trypsin-1	PRSS1
MOL001484	Inermine	Muscarinic acetylcholine receptor M1	CHRM1
MOL003542	8-Isopentenyl-kaempferol	Estrogen receptor	ESR1
MOL003542	8-Isopentenyl-kaempferol	Androgen receptor	AR
MOL003542	8-Isopentenyl-kaempferol	Peroxisome proliferator activated receptor gamma	PPARG
MOL003542	8-Isopentenyl-kaempferol	Glycogen synthase kinase-3 beta	GSK3B
MOL003542	8-Isopentenyl-kaempferol	Serine/threonine-protein kinase Chk1	CHEK1
MOL003542	8-Isopentenyl-kaempferol	Trypsin-1	PRSS1
MOL003542	8-Isopentenyl-kaempferol	Prostaglandin G/H synthase 1	PTGS1
MOL003542	8-Isopentenyl-kaempferol	Coagulation factor VII	F7
MOL003542	8-Isopentenyl-kaempferol	Nuclear receptor coactivator 2	NCOA2
MOL003542	8-Isopentenyl-kaempferol	Gamma-aminobutyric acid receptor subunit alpha-1	GABRA1
MOL003627	sophocarpine	Interleukin-6	IL6
MOL003648	Inermin	Prostaglandin G/H synthase 1	PTGS1
MOL003648	Inermin	Muscarinic acetylcholine receptor M3	CHRM3
MOL003648	Inermin	5-hydroxytryptamine receptor 3A	HTR3A
MOL003648	Inermin	Trypsin-1	PRSS1
MOL003648	Inermin	Nuclear receptor coactivator 1	NCOA1
MOL003673	Wighteone	Estrogen receptor	ESR1
MOL003673	Wighteone	Androgen receptor	AR
MOL003673	Wighteone	Peroxisome proliferator activated receptor gamma	PPARG
MOL003673	Wighteone	Estrogen receptor beta	ESR2
MOL003673	Wighteone	Glycogen synthase kinase-3 beta	GSK3B
MOL003673	Wighteone	Serine/threonine-protein kinase Chk1	CHEK1
MOL003673	Wighteone	Trypsin-1	PRSS1
MOL003680	sophoridine	Interleukin-6	IL6
MOL000392	formononetin	Prostaglandin G/H synthase 1	PTGS1
MOL000392	formononetin	Muscarinic acetylcholine receptor M1	CHRM1
MOL000392	formononetin	Estrogen receptor	ESR1
MOL000392	formononetin	Androgen receptor	AR
MOL000392	formononetin	Peroxisome proliferator activated receptor gamma	PPARG
MOL000392	formononetin	Alpha-1A adrenergic receptor	ADRA1A
MOL000392	formononetin	Estrogen receptor beta	ESR2
MOL000392	formononetin	Glycogen synthase kinase-3 beta	GSK3B
MOL000392	formononetin	Serine/threonine-protein kinase Chk1	CHEK1
MOL000392	formononetin	Trypsin-1	PRSS1
MOL000392	formononetin	Acetylcholinesterase	ACHE
MOL000392	formononetin	Peroxisome proliferator-activated receptor gamma	PPARG
MOL004580	cis-Dihydroquercetin	Prostaglandin G/H synthase 1	PTGS1
MOL004580	cis-Dihydroquercetin	Aldose reductase	AKR1B1
MOL004941	(2R)-7-hydroxy-2-(4-hydroxyphenyl)chroman-4-one	Prostaglandin G/H synthase 1	PTGS1
MOL004941	(2R)-7-hydroxy-2-(4-hydroxyphenyl)chroman-4-one	Estrogen receptor	ESR1
MOL004941	(2R)-7-hydroxy-2-(4-hydroxyphenyl)chroman-4-one	Gamma-aminobutyric acid receptor subunit alpha-1	GABRA1
MOL005100	5,7-dihydroxy-2-(3-hydroxy-4-methoxyphenyl)chroman-4-one	Prostaglandin G/H synthase 1	PTGS1
MOL005100	5,7-dihydroxy-2-(3-hydroxy-4-methoxyphenyl)chroman-4-one	Nuclear receptor coactivator 2	NCOA2
MOL005100	5,7-dihydroxy-2-(3-hydroxy-4-methoxyphenyl)chroman-4-one	Nuclear receptor coactivator 1	NCOA1
MOL005944	matrine	Transcription factor p65	RELA
MOL005944	matrine	Interleukin-6	IL6
MOL005944	matrine	Caspase-3	CASP3
MOL005944	matrine	Myc proto-oncogene protein	MYC
MOL005944	matrine	Intercellular adhesion molecule 1	ICAM1
MOL005944	matrine	Heparanase	HPSE
MOL005944	matrine	Immediate early response 3-interacting protein 1	IER3IP1
MOL005944	matrine	CD44 antigen	CD44
MOL000006	luteolin	Prostaglandin G/H synthase 1	PTGS1
MOL000006	luteolin	Androgen receptor	AR
MOL000006	luteolin	Trypsin-1	PRSS1
MOL000006	luteolin	Nuclear receptor coactivator 2	NCOA2
MOL000006	luteolin	Transcription factor p65	RELA
MOL000006	luteolin	Epidermal growth factor receptor	EGFR
MOL000006	luteolin	Vascular endothelial growth factor A	VEGFA
MOL000006	luteolin	G1/S-specific cyclin-D1	CCND1
MOL000006	luteolin	Caspase-9	CASP9
MOL000006	luteolin	Retinoblastoma-associated protein	RB1
MOL000006	luteolin	Interleukin-6	IL6
MOL000006	luteolin	Caspase-3	CASP3
MOL000006	luteolin	Cellular tumor antigen p53	TP63
MOL000006	luteolin	NF-kappa-B inhibitor alpha	NFKBIA
MOL000006	luteolin	E3 ubiquitin-protein ligase Mdm2	MDM2
MOL000006	luteolin	Amyloid beta A4 protein	APP
MOL000006	luteolin	Proliferating cell nuclear antigen	PCNA
MOL000006	luteolin	Receptor tyrosine-protein kinase erbB-2	ERBB2
MOL000006	luteolin	Peroxisome proliferator-activated receptor gamma	PPARG
MOL000006	luteolin	Caspase-7	CASP7
MOL000006	luteolin	Intercellular adhesion molecule 1	ICAM1
MOL000006	luteolin	Induced myeloid leukemia cell differentiation protein Mcl-1	MCL1
MOL000006	luteolin	Baculoviral IAP repeat-containing protein 5	BIRC5
MOL000006	luteolin	G2/mitotic-specific cyclin-B1	CCNB1
MOL000006	luteolin	Tyrosinase	TYR
MOL000006	luteolin	Glutathione S-transferase P	GSTP1
MOL000006	luteolin	Solute carrier family 2, facilitated glucose transporter member 4	SLC2A4
MOL000006	luteolin	Kinetochore protein Nuf2	NUF2
MOL006596	Glyceollin	Prostaglandin G/H synthase 1	PTGS1
MOL006596	Glyceollin	Estrogen receptor	ESR1
MOL006596	Glyceollin	Estrogen receptor beta	ESR2
MOL006596	Glyceollin	Glycogen synthase kinase-3 beta	GSK3B
MOL006596	Glyceollin	Trypsin-1	PRSS1
MOL006596	Glyceollin	Nuclear receptor coactivator 2	NCOA2
MOL006596	Glyceollin	Nuclear receptor coactivator 1	NCOA1
MOL003347	hyperforin	Cytochrome P450 3A4	CYP3A4
MOL003347	hyperforin	Intercellular adhesion molecule 1	ICAM1
MOL006604	(2S)-7-hydroxy-2-(4-hydroxyphenyl)-5-methoxy-8-(3-methylbut-2-enyl)chroman-4-one	Estrogen receptor	ESR1
MOL006604	(2S)-7-hydroxy-2-(4-hydroxyphenyl)-5-methoxy-8-(3-methylbut-2-enyl)chroman-4-one	Nuclear receptor coactivator 2	NCOA2
MOL006604	(2S)-7-hydroxy-2-(4-hydroxyphenyl)-5-methoxy-8-(3-methylbut-2-enyl)chroman-4-one	Nuclear receptor coactivator 1	NCOA1
MOL006613	kushenin	Prostaglandin G/H synthase 1	PTGS1
MOL006613	kushenin	Estrogen receptor	ESR1
MOL006613	kushenin	Estrogen receptor beta	ESR2
MOL006613	kushenin	Trypsin-1	PRSS1
MOL006613	kushenin	Nuclear receptor coactivator 1	NCOA1
MOL006620	kushenol J_qt	Prostaglandin G/H synthase 1	PTGS1
MOL006623	kushenol,t	Coagulation factor VII	F7
MOL006626	leachianone,g	Estrogen receptor	ESR1
MOL006626	leachianone,g	Nuclear receptor coactivator 1	NCOA1
MOL006630	Norartocarpetin	Prostaglandin G/H synthase 1	PTGS1
MOL006630	Norartocarpetin	Androgen receptor	AR
MOL000456	Phaseolin	Prostaglandin G/H synthase 1	PTGS1
MOL000456	Phaseolin	Muscarinic acetylcholine receptor M3	CHRM3
MOL000456	Phaseolin	Muscarinic acetylcholine receptor M1	CHRM1
MOL000456	Phaseolin	Estrogen receptor	ESR1
MOL000456	Phaseolin	Androgen receptor	AR
MOL000456	Phaseolin	Peroxisome proliferator activated receptor gamma	PPARG
MOL000456	Phaseolin	Estrogen receptor beta	ESR2
MOL000456	Phaseolin	Glycogen synthase kinase-3 beta	GSK3B
MOL000456	Phaseolin	Retinoic acid receptor RXR-beta	RXRB
MOL000456	Phaseolin	Trypsin-1	PRSS1
MOL000456	Phaseolin	Nuclear receptor coactivator 2	NCOA2
MOL000098	quercetin	Prostaglandin G/H synthase 1	PTGS1
MOL000098	quercetin	Androgen receptor	AR
MOL000098	quercetin	Peroxisome proliferator activated receptor gamma	PPARG
MOL000098	quercetin	Nuclear receptor coactivator 2	NCOA2
MOL000098	quercetin	Aldose reductase	AKR1B1
MOL000098	quercetin	Trypsin-1	PRSS1
MOL000098	quercetin	Coagulation factor VII	F7
MOL000098	quercetin	Acetylcholinesterase	ACHE
MOL000098	quercetin	Gamma-aminobutyric acid receptor subunit alpha-1	GABRA1
MOL000098	quercetin	Transcription factor p65	RELA
MOL000098	quercetin	Epidermal growth factor receptor	EGFR
MOL000098	quercetin	Vascular endothelial growth factor A	VEGFA
MOL000098	quercetin	G1/S-specific cyclin-D1	CCND1
MOL000098	quercetin	Apoptosis regulator Bcl-2	BCL2
MOL000098	quercetin	Proto-oncogene c-Fos	FOS
MOL000098	quercetin	Eukaryotic translation initiation factor 6	EIF6
MOL000098	quercetin	Caspase-9	CASP9
MOL000098	quercetin	Urokinase-type plasminogen activator	PLAU
MOL000098	quercetin	Retinoblastoma-associated protein	RB1
MOL000098	quercetin	Interleukin-6	IL6
MOL000098	quercetin	Activator of 90 kDa heat shock protein ATPase homolog 1	AHSA1
MOL000098	quercetin	Caspase-3	CASP3
MOL000098	quercetin	Cellular tumor antigen p53	TP63
MOL000098	quercetin	ETS domain-containing protein Elk-1	ELK1
MOL000098	quercetin	NF-kappa-B inhibitor alpha	NFKBIA
MOL000098	quercetin	NADPH--cytochrome P450 reductase	POR
MOL000098	quercetin	Caspase-8	CASP8
MOL000098	quercetin	RAF proto-oncogene serine/threonine-protein kinase	RAF1
MOL000098	quercetin	Protein kinase C alpha type	PRKCA
MOL000098	quercetin	Hypoxia-inducible factor 1-alpha	HIF1A
MOL000098	quercetin	Protein CBFA2T1	RUNX1T1
MOL000098	quercetin	Receptor tyrosine-protein kinase erbB-2	ERBB2
MOL000098	quercetin	Peroxisome proliferator-activated receptor gamma	PPARG
MOL000098	quercetin	Acetyl-CoA carboxylase 1	ACACA
MOL000098	quercetin	Cytochrome P450 3A4	CYP3A4
MOL000098	quercetin	Caveolin-1	CAV1
MOL000098	quercetin	Myc proto-oncogene protein	MYC
MOL000098	quercetin	Cytochrome P450 1A1	CYP1A1
MOL000098	quercetin	Intercellular adhesion molecule 1	ICAM1
MOL000098	quercetin	E-selectin	SELE
MOL000098	quercetin	Vascular cell adhesion protein 1	VCAM1
MOL000098	quercetin	Prostaglandin E2 receptor EP3 subtype	PTGER3
MOL000098	quercetin	Baculoviral IAP repeat-containing protein 5	BIRC5
MOL000098	quercetin	Dual oxidase 2	DUOX2
MOL000098	quercetin	Nitric oxide synthase, endothelial	NOS3
MOL000098	quercetin	Heat shock protein beta-1	HSPB1
MOL000098	quercetin	Maltase-glucoamylase, intestinal	MGAM
MOL000098	quercetin	Cytochrome P450 1B1	CYP1B1
MOL000098	quercetin	G2/mitotic-specific cyclin-B1	CCNB1
MOL000098	quercetin	Arachidonate 5-lipoxygenase	ALOX5
MOL000098	quercetin	Glutathione S-transferase P	GSTP1
MOL000098	quercetin	Nuclear factor erythroid 2-related factor 2	NFE2L2
MOL000098	quercetin	NAD(P)H dehydrogenase [quinone] 1	NQO1
MOL000098	quercetin	Poly [ADP-ribose] polymerase 1	PARP1
MOL000098	quercetin	Aryl hydrocarbon receptor	AHR
MOL000098	quercetin	26S proteasome non-ATPase regulatory subunit 3	PSMD3
MOL000098	quercetin	Solute carrier family 2, facilitated glucose transporter member 4	SLC2A4
MOL000098	quercetin	Collagen alpha-1(III) chain	COL3A1
MOL000098	quercetin	DDB1- and CUL4-associated factor 5	DCAF5
MOL000098	quercetin	Nuclear receptor subfamily 1 group I member 3	NR1I3
MOL000098	quercetin	Serine/threonine-protein kinase Chk2	CHEK2
MOL000098	quercetin	Heat shock factor protein 1	HSF1
MOL000098	quercetin	C-reactive protein	CRP
MOL000098	quercetin	Runt-related transcription factor 2	RUNX2
MOL000098	quercetin	Ras association domain-containing protein 1	RASSF1
MOL000098	quercetin	Cathepsin D	CTSD
MOL000098	quercetin	Insulin-like growth factor-binding protein 3	IGFBP3
MOL000098	quercetin	Insulin-like growth factor II	IGF2
MOL000098	quercetin	Interferon regulatory factor 1	IRF1
MOL000098	quercetin	Receptor tyrosine-protein kinase erbB-3	ERBB3
MOL000098	quercetin	Serum paraoxonase/arylesterase 1	PON1
MOL000098	quercetin	Type I iodothyronine deiodinase	DIO1
MOL000098	quercetin	Puromycin-sensitive aminopeptidase	NPEPPS
MOL000098	quercetin	Hexokinase-2	HK2
MOL000098	quercetin	Ras GTPase-activating protein 1	RASA1
MOL000098	quercetin	Glutathione S-transferase Mu 1	GSTM1
MOL000098	quercetin	Glutathione S-transferase Mu 2	GSTM2
