# Supplementary material for: Efficacy and Safety of Sophora flavescens (Kushen) Based Traditional Chinese Medicine in the Treatment of Ulcerative Colitis: Clinical Evidence and Potential Mechanisms
Source: Front Pharmacol. 2020 Dec 10;11:603476. doi: 10.3389/fphar.2020.603476 (PMC7758483; doi:10.3389/fphar.2020.603476)
Supplement: Supplementary file 2 [file table2.xlsx]

## Sheet: GeneCards-SearchResults(uc)
Supplementary Table 2| The detailed information of UC-related human targets.
Gene symbol	Gene name	GC Id	Relevance score	Database
IL10	Interleukin 10	GC01M206767	56.9	https://www.genecards.org/cgi-bin/carddisp.pl?gene=IL10
NOD2	Nucleotide Binding Oligomerization Domain Containing 2	GC16P050693	55.08	https://www.genecards.org/cgi-bin/carddisp.pl?gene=NOD2
IL23R	Interleukin 23 Receptor	GC01P067138	49.16	https://www.genecards.org/cgi-bin/carddisp.pl?gene=IL23R
ABCB1	ATP Binding Cassette Subfamily B Member 1	GC07M087504	45.92	https://www.genecards.org/cgi-bin/carddisp.pl?gene=ABCB1
IL6	Interleukin 6	GC07P022765	45.51	https://www.genecards.org/cgi-bin/carddisp.pl?gene=IL6
IL1RN	Interleukin 1 Receptor Antagonist	GC02P114223	45.46	https://www.genecards.org/cgi-bin/carddisp.pl?gene=IL1RN
TLR4	Toll Like Receptor 4	GC09P117704	44.3	https://www.genecards.org/cgi-bin/carddisp.pl?gene=TLR4
TNF	Tumor Necrosis Factor	GC06P032499	41	https://www.genecards.org/cgi-bin/carddisp.pl?gene=TNF
IRF5	Interferon Regulatory Factor 5	GC07P128937	40.71	https://www.genecards.org/cgi-bin/carddisp.pl?gene=IRF5
IL10RB	Interleukin 10 Receptor Subunit Beta	GC21P033266	39.28	https://www.genecards.org/cgi-bin/carddisp.pl?gene=IL10RB
IL10RA	Interleukin 10 Receptor Subunit Alpha	GC11P117987	39.24	https://www.genecards.org/cgi-bin/carddisp.pl?gene=IL10RA
ATG16L1	Autophagy Related 16 Like 1	GC02P233215	38.55	https://www.genecards.org/cgi-bin/carddisp.pl?gene=ATG16L1
INAVA	Innate Immunity Activator	GC01P200892	37.33	https://www.genecards.org/cgi-bin/carddisp.pl?gene=INAVA
IRGM	Immunity Related GTPase M	GC05P150846	37.15	https://www.genecards.org/cgi-bin/carddisp.pl?gene=IRGM
MLH1	MutL Homolog 1	GC03P036993	36.52	https://www.genecards.org/cgi-bin/carddisp.pl?gene=MLH1
CTNNB1	Catenin Beta 1	GC03P041236	35.97	https://www.genecards.org/cgi-bin/carddisp.pl?gene=CTNNB1
IL1B	Interleukin 1 Beta	GC02M112829	35.7	https://www.genecards.org/cgi-bin/carddisp.pl?gene=IL1B
SMAD7	SMAD Family Member 7	GC18M048919	34.38	https://www.genecards.org/cgi-bin/carddisp.pl?gene=SMAD7
CXCL8	C-X-C Motif Chemokine Ligand 8	GC04P073740	33.51	https://www.genecards.org/cgi-bin/carddisp.pl?gene=CXCL8
PRTN3	Proteinase 3	GC19P000840	32.87	https://www.genecards.org/cgi-bin/carddisp.pl?gene=PRTN3
MSH2	MutS Homolog 2	GC02P047402	32.38	https://www.genecards.org/cgi-bin/carddisp.pl?gene=MSH2
MPO	Myeloperoxidase	GC17M058269	31.83	https://www.genecards.org/cgi-bin/carddisp.pl?gene=MPO
HLA-DRB1	Major Histocompatibility Complex, Class II, DR Beta 1	GC06M032578	30.97	https://www.genecards.org/cgi-bin/carddisp.pl?gene=HLA-DRB1
HLA-B	Major Histocompatibility Complex, Class I, B	GC06M031277	29.37	https://www.genecards.org/cgi-bin/carddisp.pl?gene=HLA-B
TP53	Tumor Protein P53	GC17M007661	29.33	https://www.genecards.org/cgi-bin/carddisp.pl?gene=TP53
IFNG	Interferon Gamma	GC12M068064	29.22	https://www.genecards.org/cgi-bin/carddisp.pl?gene=IFNG
IL2	Interleukin 2	GC04M122451	29.07	https://www.genecards.org/cgi-bin/carddisp.pl?gene=IL2
MMP1	Matrix Metallopeptidase 1	GC11M102810	28.46	https://www.genecards.org/cgi-bin/carddisp.pl?gene=MMP1
CTLA4	Cytotoxic T-Lymphocyte Associated Protein 4	GC02P203867	28.11	https://www.genecards.org/cgi-bin/carddisp.pl?gene=CTLA4
CCR6	C-C Motif Chemokine Receptor 6	GC06P167111	27.98	https://www.genecards.org/cgi-bin/carddisp.pl?gene=CCR6
CRP	C-Reactive Protein	GC01M159682	26.52	https://www.genecards.org/cgi-bin/carddisp.pl?gene=CRP
TGFB1	Transforming Growth Factor Beta 1	GC19M041301	26.14	https://www.genecards.org/cgi-bin/carddisp.pl?gene=TGFB1
PTGS2	Prostaglandin-Endoperoxide Synthase 2	GC01M186640	26.05	https://www.genecards.org/cgi-bin/carddisp.pl?gene=PTGS2
STAT3	Signal Transducer And Activator Of Transcription 3	GC17M042313	26.03	https://www.genecards.org/cgi-bin/carddisp.pl?gene=STAT3
FAS	Fas Cell Surface Death Receptor	GC10P088969	25.9	https://www.genecards.org/cgi-bin/carddisp.pl?gene=FAS
GAST	Gastrin	GC17P041712	25.28	https://www.genecards.org/cgi-bin/carddisp.pl?gene=GAST
MUC2	Mucin 2, Oligomeric Mucus/Gel-Forming	GC11P001074	24.25	https://www.genecards.org/cgi-bin/carddisp.pl?gene=MUC2
ELANE	Elastase, Neutrophil Expressed	GC19P000854	24.14	https://www.genecards.org/cgi-bin/carddisp.pl?gene=ELANE
SLC11A1	Solute Carrier Family 11 Member 1	GC02P218382	23.51	https://www.genecards.org/cgi-bin/carddisp.pl?gene=SLC11A1
TNFAIP3	TNF Alpha Induced Protein 3	GC06P137866	23.18	https://www.genecards.org/cgi-bin/carddisp.pl?gene=TNFAIP3
APC	APC Regulator Of WNT Signaling Pathway	GC05P112707	22.75	https://www.genecards.org/cgi-bin/carddisp.pl?gene=APC
MST1	Macrophage Stimulating 1	GC03M049683	22.37	https://www.genecards.org/cgi-bin/carddisp.pl?gene=MST1
BTNL2	Butyrophilin Like 2	GC06M032359	22.17	https://www.genecards.org/cgi-bin/carddisp.pl?gene=BTNL2
IL4	Interleukin 4	GC05P132673	21.75	https://www.genecards.org/cgi-bin/carddisp.pl?gene=IL4
STAT1	Signal Transducer And Activator Of Transcription 1	GC02M190964	21.64	https://www.genecards.org/cgi-bin/carddisp.pl?gene=STAT1
HLA-A	Major Histocompatibility Complex, Class I, A	GC06P032430	21.13	https://www.genecards.org/cgi-bin/carddisp.pl?gene=HLA-A
TLR2	Toll Like Receptor 2	GC04P153684	20.97	https://www.genecards.org/cgi-bin/carddisp.pl?gene=TLR2
NOS2	Nitric Oxide Synthase 2	GC17M027756	20.91	https://www.genecards.org/cgi-bin/carddisp.pl?gene=NOS2
STAT4	Signal Transducer And Activator Of Transcription 4	GC02M191029	20.91	https://www.genecards.org/cgi-bin/carddisp.pl?gene=STAT4
FOXP3	Forkhead Box P3	GC0XM049250	20.87	https://www.genecards.org/cgi-bin/carddisp.pl?gene=FOXP3
MEFV	MEFV Innate Immuity Regulator, Pyrin	GC16M003243	20.82	https://www.genecards.org/cgi-bin/carddisp.pl?gene=MEFV
AKT1	AKT Serine/Threonine Kinase 1	GC14M104769	20.76	https://www.genecards.org/cgi-bin/carddisp.pl?gene=AKT1
CCND1	Cyclin D1	GC11P069641	20.33	https://www.genecards.org/cgi-bin/carddisp.pl?gene=CCND1
MMP9	Matrix Metallopeptidase 9	GC20P046008	20.23	https://www.genecards.org/cgi-bin/carddisp.pl?gene=MMP9
S100A8	S100 Calcium Binding Protein A8	GC01M153391	19.77	https://www.genecards.org/cgi-bin/carddisp.pl?gene=S100A8
KRAS	KRAS Proto-Oncogene, GTPase	GC12M025204	19.73	https://www.genecards.org/cgi-bin/carddisp.pl?gene=KRAS
REG4	Regenerating Family Member 4	GC01M119794	19.72	https://www.genecards.org/cgi-bin/carddisp.pl?gene=REG4
MYO9B	Myosin IXB	GC19P020602	19.69	https://www.genecards.org/cgi-bin/carddisp.pl?gene=MYO9B
PPARG	Peroxisome Proliferator Activated Receptor Gamma	GC03P012328	19.51	https://www.genecards.org/cgi-bin/carddisp.pl?gene=PPARG
TPMT	Thiopurine S-Methyltransferase	GC06M018072	19.41	https://www.genecards.org/cgi-bin/carddisp.pl?gene=TPMT
PSTPIP1	Proline-Serine-Threonine Phosphatase Interacting Protein 1	GC15P076993	19.38	https://www.genecards.org/cgi-bin/carddisp.pl?gene=PSTPIP1
NLRP3	NLR Family Pyrin Domain Containing 3	GC01P247415	19.13	https://www.genecards.org/cgi-bin/carddisp.pl?gene=NLRP3
TNFRSF1B	TNF Receptor Superfamily Member 1B	GC01P012167	19.09	https://www.genecards.org/cgi-bin/carddisp.pl?gene=TNFRSF1B
LACC1	Laccase Domain Containing 1	GC13P043879	18.96	https://www.genecards.org/cgi-bin/carddisp.pl?gene=LACC1
FGF2	Fibroblast Growth Factor 2	GC04P122826	18.87	https://www.genecards.org/cgi-bin/carddisp.pl?gene=FGF2
S100A12	S100 Calcium Binding Protein A12	GC01M153346	18.68	https://www.genecards.org/cgi-bin/carddisp.pl?gene=S100A12
HLA-DQB1	Major Histocompatibility Complex, Class II, DQ Beta 1	GC06M032629	18.17	https://www.genecards.org/cgi-bin/carddisp.pl?gene=HLA-DQB1
ICAM1	Intercellular Adhesion Molecule 1	GC19P010270	18.17	https://www.genecards.org/cgi-bin/carddisp.pl?gene=ICAM1
BPI	Bactericidal Permeability Increasing Protein	GC20P038304	18.14	https://www.genecards.org/cgi-bin/carddisp.pl?gene=BPI
IL17A	Interleukin 17A	GC06P052186	18.13	https://www.genecards.org/cgi-bin/carddisp.pl?gene=IL17A
LTF	Lactotransferrin	GC03M046435	18.01	https://www.genecards.org/cgi-bin/carddisp.pl?gene=LTF
IL12B	Interleukin 12B	GC05M159314	17.94	https://www.genecards.org/cgi-bin/carddisp.pl?gene=IL12B
PTGS1	Prostaglandin-Endoperoxide Synthase 1	GC09P122370	17.76	https://www.genecards.org/cgi-bin/carddisp.pl?gene=PTGS1
PTPN22	Protein Tyrosine Phosphatase Non-Receptor Type 22	GC01M113813	17.6	https://www.genecards.org/cgi-bin/carddisp.pl?gene=PTPN22
FASLG	Fas Ligand	GC01P172628	17.54	https://www.genecards.org/cgi-bin/carddisp.pl?gene=FASLG
RET	Ret Proto-Oncogene	GC10P043040	17.46	https://www.genecards.org/cgi-bin/carddisp.pl?gene=RET
TCF4	Transcription Factor 4	GC18M055222	17.33	https://www.genecards.org/cgi-bin/carddisp.pl?gene=TCF4
VEGFA	Vascular Endothelial Growth Factor A	GC06P043770	17.08	https://www.genecards.org/cgi-bin/carddisp.pl?gene=VEGFA
TNFRSF1A	TNF Receptor Superfamily Member 1A	GC12M006308	16.98	https://www.genecards.org/cgi-bin/carddisp.pl?gene=TNFRSF1A
EGF	Epidermal Growth Factor	GC04P109912	16.84	https://www.genecards.org/cgi-bin/carddisp.pl?gene=EGF
ITGB2	Integrin Subunit Beta 2	GC21M044885	16.83	https://www.genecards.org/cgi-bin/carddisp.pl?gene=ITGB2
UCN	Urocortin	GC02M027273	16.8	https://www.genecards.org/cgi-bin/carddisp.pl?gene=UCN
ERBB2	Erb-B2 Receptor Tyrosine Kinase 2	GC17P039687	16.71	https://www.genecards.org/cgi-bin/carddisp.pl?gene=ERBB2
ALB	Albumin	GC04P073397	16.68	https://www.genecards.org/cgi-bin/carddisp.pl?gene=ALB
CASR	Calcium Sensing Receptor	GC03P122183	16.61	https://www.genecards.org/cgi-bin/carddisp.pl?gene=CASR
CHGA	Chromogranin A	GC14P092923	16.5	https://www.genecards.org/cgi-bin/carddisp.pl?gene=CHGA
MSH6	MutS Homolog 6	GC02P047695	16.26	https://www.genecards.org/cgi-bin/carddisp.pl?gene=MSH6
SLC22A4	Solute Carrier Family 22 Member 4	GC05P132294	16.26	https://www.genecards.org/cgi-bin/carddisp.pl?gene=SLC22A4
SLC22A5	Solute Carrier Family 22 Member 5	GC05P132369	15.86	https://www.genecards.org/cgi-bin/carddisp.pl?gene=SLC22A5
PLCG2	Phospholipase C Gamma 2	GC16P081773	15.73	https://www.genecards.org/cgi-bin/carddisp.pl?gene=PLCG2
IL12A	Interleukin 12A	GC03P159988	15.63	https://www.genecards.org/cgi-bin/carddisp.pl?gene=IL12A
GPR35	G Protein-Coupled Receptor 35	GC02P240605	15.54	https://www.genecards.org/cgi-bin/carddisp.pl?gene=GPR35
PIK3CA	Phosphatidylinositol-4,5-Bisphosphate 3-Kinase Catalytic Subunit Alpha	GC03P179148	15.53	https://www.genecards.org/cgi-bin/carddisp.pl?gene=PIK3CA
RELA	RELA Proto-Oncogene, NF-KB Subunit	GC11M065671	15.47	https://www.genecards.org/cgi-bin/carddisp.pl?gene=RELA
CDH1	Cadherin 1	GC16P068737	15.35	https://www.genecards.org/cgi-bin/carddisp.pl?gene=CDH1
WRN	WRN RecQ Like Helicase	GC08P031010	15.14	https://www.genecards.org/cgi-bin/carddisp.pl?gene=WRN
CDKN1A	Cyclin Dependent Kinase Inhibitor 1A	GC06P043169	15.02	https://www.genecards.org/cgi-bin/carddisp.pl?gene=CDKN1A
BRAF	B-Raf Proto-Oncogene, Serine/Threonine Kinase	GC07M140719	14.92	https://www.genecards.org/cgi-bin/carddisp.pl?gene=BRAF
TFF1	Trefoil Factor 1	GC21M042362	14.91	https://www.genecards.org/cgi-bin/carddisp.pl?gene=TFF1
APOH	Apolipoprotein H	GC17M066212	14.85	https://www.genecards.org/cgi-bin/carddisp.pl?gene=APOH
IL2RA	Interleukin 2 Receptor Subunit Alpha	GC10M006010	14.76	https://www.genecards.org/cgi-bin/carddisp.pl?gene=IL2RA
ATP4A	ATPase H+/K+ Transporting Subunit Alpha	GC19M039165	14.71	https://www.genecards.org/cgi-bin/carddisp.pl?gene=ATP4A
BAX	BCL2 Associated X, Apoptosis Regulator	GC19P048954	14.64	https://www.genecards.org/cgi-bin/carddisp.pl?gene=BAX
F5	Coagulation Factor V	GC01M169481	14.61	https://www.genecards.org/cgi-bin/carddisp.pl?gene=F5
IL18	Interleukin 18	GC11M112143	14.56	https://www.genecards.org/cgi-bin/carddisp.pl?gene=IL18
NCF4	Neutrophil Cytosolic Factor 4	GC22P036860	14.53	https://www.genecards.org/cgi-bin/carddisp.pl?gene=NCF4
PRKCQ	Protein Kinase C Theta	GC10M006473	14.52	https://www.genecards.org/cgi-bin/carddisp.pl?gene=PRKCQ
NFKB1	Nuclear Factor Kappa B Subunit 1	GC04P102501	14.38	https://www.genecards.org/cgi-bin/carddisp.pl?gene=NFKB1
GNAS	GNAS Complex Locus	GC20P058839	14.34	https://www.genecards.org/cgi-bin/carddisp.pl?gene=GNAS
NOD1	Nucleotide Binding Oligomerization Domain Containing 1	GC07M030424	14.32	https://www.genecards.org/cgi-bin/carddisp.pl?gene=NOD1
CDKN2A	Cyclin Dependent Kinase Inhibitor 2A	GC09M021957	14.3	https://www.genecards.org/cgi-bin/carddisp.pl?gene=CDKN2A
SELE	Selectin E	GC01M169722	14.27	https://www.genecards.org/cgi-bin/carddisp.pl?gene=SELE
MAP3K7	Mitogen-Activated Protein Kinase Kinase Kinase 7	GC06M090513	14.24	https://www.genecards.org/cgi-bin/carddisp.pl?gene=MAP3K7
VDR	Vitamin D Receptor	GC12M047841	14.22	https://www.genecards.org/cgi-bin/carddisp.pl?gene=VDR
TERT	Telomerase Reverse Transcriptase	GC05M001253	14.02	https://www.genecards.org/cgi-bin/carddisp.pl?gene=TERT
H19	H19 Imprinted Maternally Expressed Transcript	GC11M001995	13.91	https://www.genecards.org/cgi-bin/carddisp.pl?gene=H19
CDKN1B	Cyclin Dependent Kinase Inhibitor 1B	GC12P012716	13.85	https://www.genecards.org/cgi-bin/carddisp.pl?gene=CDKN1B
CD79A	CD79a Molecule	GC19P041877	13.68	https://www.genecards.org/cgi-bin/carddisp.pl?gene=CD79A
TNFSF15	TNF Superfamily Member 15	GC09M114784	13.5	https://www.genecards.org/cgi-bin/carddisp.pl?gene=TNFSF15
S100A9	S100 Calcium Binding Protein A9	GC01P153357	13.46	https://www.genecards.org/cgi-bin/carddisp.pl?gene=S100A9
RTEL1	Regulator Of Telomere Elongation Helicase 1	GC20P063658	13.35	https://www.genecards.org/cgi-bin/carddisp.pl?gene=RTEL1
IFNGR1	Interferon Gamma Receptor 1	GC06M137197	13.33	https://www.genecards.org/cgi-bin/carddisp.pl?gene=IFNGR1
SERPINC1	Serpin Family C Member 1	GC01M174079	13.33	https://www.genecards.org/cgi-bin/carddisp.pl?gene=SERPINC1
HLA-DPA1	Major Histocompatibility Complex, Class II, DP Alpha 1	GC06M033032	13.3	https://www.genecards.org/cgi-bin/carddisp.pl?gene=HLA-DPA1
JAK2	Janus Kinase 2	GC09P004985	13.2	https://www.genecards.org/cgi-bin/carddisp.pl?gene=JAK2
MTHFR	Methylenetetrahydrofolate Reductase	GC01M011845	13.09	https://www.genecards.org/cgi-bin/carddisp.pl?gene=MTHFR
SRC	SRC Proto-Oncogene, Non-Receptor Tyrosine Kinase	GC20P037344	13.09	https://www.genecards.org/cgi-bin/carddisp.pl?gene=SRC
EGFR	Epidermal Growth Factor Receptor	GC07P055019	13.08	https://www.genecards.org/cgi-bin/carddisp.pl?gene=EGFR
POLE	DNA Polymerase Epsilon, Catalytic Subunit	GC12M132624	13.07	https://www.genecards.org/cgi-bin/carddisp.pl?gene=POLE
POLD1	DNA Polymerase Delta 1, Catalytic Subunit	GC19P050385	13.07	https://www.genecards.org/cgi-bin/carddisp.pl?gene=POLD1
GALNT12	Polypeptide N-Acetylgalactosaminyltransferase 12	GC09P098807	13.07	https://www.genecards.org/cgi-bin/carddisp.pl?gene=GALNT12
CCL2	C-C Motif Chemokine Ligand 2	GC17P034255	13.01	https://www.genecards.org/cgi-bin/carddisp.pl?gene=CCL2
MLH3	MutL Homolog 3	GC14M075013	12.97	https://www.genecards.org/cgi-bin/carddisp.pl?gene=MLH3
PMS2	PMS1 Homolog 2, Mismatch Repair System Component	GC07M005973	12.85	https://www.genecards.org/cgi-bin/carddisp.pl?gene=PMS2
CCL5	C-C Motif Chemokine Ligand 5	GC17M035871	12.79	https://www.genecards.org/cgi-bin/carddisp.pl?gene=CCL5
ITGA4	Integrin Subunit Alpha 4	GC02P181456	12.77	https://www.genecards.org/cgi-bin/carddisp.pl?gene=ITGA4
CIITA	Class II Major Histocompatibility Complex Transactivator	GC16P010879	12.7	https://www.genecards.org/cgi-bin/carddisp.pl?gene=CIITA
SERPINE1	Serpin Family E Member 1	GC07P101127	12.68	https://www.genecards.org/cgi-bin/carddisp.pl?gene=SERPINE1
MASP2	Mannan Binding Lectin Serine Peptidase 2	GC01M011086	12.63	https://www.genecards.org/cgi-bin/carddisp.pl?gene=MASP2
MMP3	Matrix Metallopeptidase 3	GC11M102835	12.63	https://www.genecards.org/cgi-bin/carddisp.pl?gene=MMP3
F2	Coagulation Factor II, Thrombin	GC11P046740	12.62	https://www.genecards.org/cgi-bin/carddisp.pl?gene=F2
IL17F	Interleukin 17F	GC06M052209	12.62	https://www.genecards.org/cgi-bin/carddisp.pl?gene=IL17F
LTA	Lymphotoxin Alpha	GC06P032497	12.53	https://www.genecards.org/cgi-bin/carddisp.pl?gene=LTA
PTGER4	Prostaglandin E Receptor 4	GC05P040679	12.53	https://www.genecards.org/cgi-bin/carddisp.pl?gene=PTGER4
CARMIL2	Capping Protein Regulator And Myosin 1 Linker 2	GC16P067644	12.52	https://www.genecards.org/cgi-bin/carddisp.pl?gene=CARMIL2
RNASE3	Ribonuclease A Family Member 3	GC14P020891	12.5	https://www.genecards.org/cgi-bin/carddisp.pl?gene=RNASE3
TFF3	Trefoil Factor 3	GC21M042311	12.47	https://www.genecards.org/cgi-bin/carddisp.pl?gene=TFF3
IL13	Interleukin 13	GC05P132656	12.42	https://www.genecards.org/cgi-bin/carddisp.pl?gene=IL13
CTSG	Cathepsin G	GC14M024573	12.4	https://www.genecards.org/cgi-bin/carddisp.pl?gene=CTSG
SMAD3	SMAD Family Member 3	GC15P067063	12.4	https://www.genecards.org/cgi-bin/carddisp.pl?gene=SMAD3
PDGFRL	Platelet Derived Growth Factor Receptor Like	GC08P017576	12.38	https://www.genecards.org/cgi-bin/carddisp.pl?gene=PDGFRL
MUC5AC	Mucin 5AC, Oligomeric Mucus/Gel-Forming	GC11P001151	12.34	https://www.genecards.org/cgi-bin/carddisp.pl?gene=MUC5AC
PLA2G2A	Phospholipase A2 Group IIA	GC01M019975	12.32	https://www.genecards.org/cgi-bin/carddisp.pl?gene=PLA2G2A
IFNG-AS1	IFNG Antisense RNA 1	GC12P067989	12.26	https://www.genecards.org/cgi-bin/carddisp.pl?gene=IFNG-AS1
VIP	Vasoactive Intestinal Peptide	GC06P152750	12.22	https://www.genecards.org/cgi-bin/carddisp.pl?gene=VIP
DNMT1	DNA Methyltransferase 1	GC19M010133	12.19	https://www.genecards.org/cgi-bin/carddisp.pl?gene=DNMT1
MUC6	Mucin 6, Oligomeric Mucus/Gel-Forming	GC11M001002	12.18	https://www.genecards.org/cgi-bin/carddisp.pl?gene=MUC6
MIR21	MicroRNA 21	GC17P059841	12.13	https://www.genecards.org/cgi-bin/carddisp.pl?gene=MIR21
MUTYH	MutY DNA Glycosylase	GC01M045329	12.11	https://www.genecards.org/cgi-bin/carddisp.pl?gene=MUTYH
IL5	Interleukin 5	GC05M132541	12.1	https://www.genecards.org/cgi-bin/carddisp.pl?gene=IL5
XIAP	X-Linked Inhibitor Of Apoptosis	GC0XP123859	12	https://www.genecards.org/cgi-bin/carddisp.pl?gene=XIAP
MET	MET Proto-Oncogene, Receptor Tyrosine Kinase	GC07P116672	11.96	https://www.genecards.org/cgi-bin/carddisp.pl?gene=MET
ODC1	Ornithine Decarboxylase 1	GC02M010432	11.94	https://www.genecards.org/cgi-bin/carddisp.pl?gene=ODC1
TFF2	Trefoil Factor 2	GC21M042346	11.92	https://www.genecards.org/cgi-bin/carddisp.pl?gene=TFF2
CCL11	C-C Motif Chemokine Ligand 11	GC17P034285	11.85	https://www.genecards.org/cgi-bin/carddisp.pl?gene=CCL11
CYP2C19	Cytochrome P450 Family 2 Subfamily C Member 19	GC10P094762	11.85	https://www.genecards.org/cgi-bin/carddisp.pl?gene=CYP2C19
IL22	Interleukin 22	GC12M068248	11.82	https://www.genecards.org/cgi-bin/carddisp.pl?gene=IL22
TIMP1	TIMP Metallopeptidase Inhibitor 1	GC0XP047583	11.81	https://www.genecards.org/cgi-bin/carddisp.pl?gene=TIMP1
CAV1	Caveolin 1	GC07P116524	11.79	https://www.genecards.org/cgi-bin/carddisp.pl?gene=CAV1
LRBA	LPS Responsive Beige-Like Anchor Protein	GC04M150264	11.66	https://www.genecards.org/cgi-bin/carddisp.pl?gene=LRBA
CDX2	Caudal Type Homeobox 2	GC13M027962	11.64	https://www.genecards.org/cgi-bin/carddisp.pl?gene=CDX2
HSPA1L	Heat Shock Protein Family A (Hsp70) Member 1 Like	GC06M031809	11.63	https://www.genecards.org/cgi-bin/carddisp.pl?gene=HSPA1L
TAC1	Tachykinin Precursor 1	GC07P097731	11.63	https://www.genecards.org/cgi-bin/carddisp.pl?gene=TAC1
HLA-DQA1	Major Histocompatibility Complex, Class II, DQ Alpha 1	GC06P032807	11.63	https://www.genecards.org/cgi-bin/carddisp.pl?gene=HLA-DQA1
VCAM1	Vascular Cell Adhesion Molecule 1	GC01P100719	11.62	https://www.genecards.org/cgi-bin/carddisp.pl?gene=VCAM1
COL7A1	Collagen Type VII Alpha 1 Chain	GC03M048564	11.61	https://www.genecards.org/cgi-bin/carddisp.pl?gene=COL7A1
CCK	Cholecystokinin	GC03M042274	11.6	https://www.genecards.org/cgi-bin/carddisp.pl?gene=CCK
MMP2	Matrix Metallopeptidase 2	GC16P055424	11.59	https://www.genecards.org/cgi-bin/carddisp.pl?gene=MMP2
IL1A	Interleukin 1 Alpha	GC02M112773	11.57	https://www.genecards.org/cgi-bin/carddisp.pl?gene=IL1A
EPX	Eosinophil Peroxidase	GC17P058192	11.55	https://www.genecards.org/cgi-bin/carddisp.pl?gene=EPX
PTPRC	Protein Tyrosine Phosphatase Receptor Type C	GC01P198607	11.44	https://www.genecards.org/cgi-bin/carddisp.pl?gene=PTPRC
DUOX2	Dual Oxidase 2	GC15M045092	11.36	https://www.genecards.org/cgi-bin/carddisp.pl?gene=DUOX2
KRT7	Keratin 7	GC12P052232	11.34	https://www.genecards.org/cgi-bin/carddisp.pl?gene=KRT7
FOXD2-AS1	FOXD2 Adjacent Opposite Strand RNA 1	GC01M047432	11.34	https://www.genecards.org/cgi-bin/carddisp.pl?gene=FOXD2-AS1
HIF1A	Hypoxia Inducible Factor 1 Subunit Alpha	GC14P061695	11.31	https://www.genecards.org/cgi-bin/carddisp.pl?gene=HIF1A
IBD3	Inflammatory Bowel Disease 3	GC06U990223	11.29	https://www.genecards.org/cgi-bin/carddisp.pl?gene=IBD3
AXIN2	Axin 2	GC17M065528	11.26	https://www.genecards.org/cgi-bin/carddisp.pl?gene=AXIN2
MT-CO1	Mitochondrially Encoded Cytochrome C Oxidase I	GCMTP005906	11.26	https://www.genecards.org/cgi-bin/carddisp.pl?gene=MT-CO1
CD40LG	CD40 Ligand	GC0XP136649	11.26	https://www.genecards.org/cgi-bin/carddisp.pl?gene=CD40LG
ITGB4	Integrin Subunit Beta 4	GC17P075721	11.19	https://www.genecards.org/cgi-bin/carddisp.pl?gene=ITGB4
CCR5	C-C Motif Chemokine Receptor 5 (Gene/Pseudogene)	GC03P046389	11.17	https://www.genecards.org/cgi-bin/carddisp.pl?gene=CCR5
PDGFB	Platelet Derived Growth Factor Subunit B	GC22M043950	11.12	https://www.genecards.org/cgi-bin/carddisp.pl?gene=PDGFB
ICOSLG	Inducible T Cell Costimulator Ligand	GC21M044222	11.08	https://www.genecards.org/cgi-bin/carddisp.pl?gene=ICOSLG
IFNA2	Interferon Alpha 2	GC09M021374	11.06	https://www.genecards.org/cgi-bin/carddisp.pl?gene=IFNA2
NFE2L2	Nuclear Factor, Erythroid 2 Like 2	GC02M177227	11.06	https://www.genecards.org/cgi-bin/carddisp.pl?gene=NFE2L2
MIR141	MicroRNA 141	GC12P007639	11.05	https://www.genecards.org/cgi-bin/carddisp.pl?gene=MIR141
CXCL5	C-X-C Motif Chemokine Ligand 5	GC04M073995	11.04	https://www.genecards.org/cgi-bin/carddisp.pl?gene=CXCL5
SMAD4	SMAD Family Member 4	GC18P051028	10.98	https://www.genecards.org/cgi-bin/carddisp.pl?gene=SMAD4
SST	Somatostatin	GC03M187668	10.98	https://www.genecards.org/cgi-bin/carddisp.pl?gene=SST
IL1R1	Interleukin 1 Receptor Type 1	GC02P102136	10.97	https://www.genecards.org/cgi-bin/carddisp.pl?gene=IL1R1
RFX5	Regulatory Factor X5	GC01M151313	10.94	https://www.genecards.org/cgi-bin/carddisp.pl?gene=RFX5
CAT	Catalase	GC11P034460	10.94	https://www.genecards.org/cgi-bin/carddisp.pl?gene=CAT
ATP12A	ATPase H+/K+ Transporting Non-Gastric Alpha2 Subunit	GC13P024680	10.91	https://www.genecards.org/cgi-bin/carddisp.pl?gene=ATP12A
IBD5	Inflammatory Bowel Disease 5	GC05U990104	10.9	https://www.genecards.org/cgi-bin/carddisp.pl?gene=IBD5
SH2D1A	SH2 Domain Containing 1A	GC0XP124227	10.75	https://www.genecards.org/cgi-bin/carddisp.pl?gene=SH2D1A
MIF	Macrophage Migration Inhibitory Factor	GC22P023894	10.74	https://www.genecards.org/cgi-bin/carddisp.pl?gene=MIF
MIR143	MicroRNA 143	GC05P149410	10.74	https://www.genecards.org/cgi-bin/carddisp.pl?gene=MIR143
MIR145	MicroRNA 145	GC05P149430	10.74	https://www.genecards.org/cgi-bin/carddisp.pl?gene=MIR145
HPGD	15-Hydroxyprostaglandin Dehydrogenase	GC04M174490	10.72	https://www.genecards.org/cgi-bin/carddisp.pl?gene=HPGD
HLA-DRA	Major Histocompatibility Complex, Class II, DR Alpha	GC06P032439	10.71	https://www.genecards.org/cgi-bin/carddisp.pl?gene=HLA-DRA
CASP1	Caspase 1	GC11M105025	10.59	https://www.genecards.org/cgi-bin/carddisp.pl?gene=CASP1
MUC3A	Mucin 3A, Cell Surface Associated	GC07P100949	10.58	https://www.genecards.org/cgi-bin/carddisp.pl?gene=MUC3A
PLAU	Plasminogen Activator, Urokinase	GC10P073909	10.58	https://www.genecards.org/cgi-bin/carddisp.pl?gene=PLAU
IL26	Interleukin 26	GC12M068201	10.55	https://www.genecards.org/cgi-bin/carddisp.pl?gene=IL26
IBD2	Inflammatory Bowel Disease 2	GC12U990041	10.52	https://www.genecards.org/cgi-bin/carddisp.pl?gene=IBD2
TLR5	Toll Like Receptor 5	GC01M223109	10.42	https://www.genecards.org/cgi-bin/carddisp.pl?gene=TLR5
IL23A	Interleukin 23 Subunit Alpha	GC12P056335	10.41	https://www.genecards.org/cgi-bin/carddisp.pl?gene=IL23A
IL21	Interleukin 21	GC04M122612	10.4	https://www.genecards.org/cgi-bin/carddisp.pl?gene=IL21
TGFA	Transforming Growth Factor Alpha	GC02M070410	10.4	https://www.genecards.org/cgi-bin/carddisp.pl?gene=TGFA
SLC6A4	Solute Carrier Family 6 Member 4	GC17M030194	10.4	https://www.genecards.org/cgi-bin/carddisp.pl?gene=SLC6A4
HPS1	HPS1 Biogenesis Of Lysosomal Organelles Complex 3 Subunit 1	GC10M098416	10.39	https://www.genecards.org/cgi-bin/carddisp.pl?gene=HPS1
CARD9	Caspase Recruitment Domain Family Member 9	GC09M136361	10.28	https://www.genecards.org/cgi-bin/carddisp.pl?gene=CARD9
CXCL10	C-X-C Motif Chemokine Ligand 10	GC04M076021	10.26	https://www.genecards.org/cgi-bin/carddisp.pl?gene=CXCL10
COL17A1	Collagen Type XVII Alpha 1 Chain	GC10M104031	10.26	https://www.genecards.org/cgi-bin/carddisp.pl?gene=COL17A1
HP	Haptoglobin	GC16P072089	10.21	https://www.genecards.org/cgi-bin/carddisp.pl?gene=HP
JUN	Jun Proto-Oncogene, AP-1 Transcription Factor Subunit	GC01M058780	10.2	https://www.genecards.org/cgi-bin/carddisp.pl?gene=JUN
IL15	Interleukin 15	GC04P141636	10.2	https://www.genecards.org/cgi-bin/carddisp.pl?gene=IL15
MADCAM1	Mucosal Vascular Addressin Cell Adhesion Molecule 1	GC19P000499	10.19	https://www.genecards.org/cgi-bin/carddisp.pl?gene=MADCAM1
GSTP1	Glutathione S-Transferase Pi 1	GC11P067583	10.17	https://www.genecards.org/cgi-bin/carddisp.pl?gene=GSTP1
ALOX5	Arachidonate 5-Lipoxygenase	GC10P045338	10.12	https://www.genecards.org/cgi-bin/carddisp.pl?gene=ALOX5
CASP3	Caspase 3	GC04M184627	10.09	https://www.genecards.org/cgi-bin/carddisp.pl?gene=CASP3
FGFR3	Fibroblast Growth Factor Receptor 3	GC04P001795	10.05	https://www.genecards.org/cgi-bin/carddisp.pl?gene=FGFR3
CXCL1	C-X-C Motif Chemokine Ligand 1	GC04P073869	10.05	https://www.genecards.org/cgi-bin/carddisp.pl?gene=CXCL1
SELL	Selectin L	GC01M169659	10.04	https://www.genecards.org/cgi-bin/carddisp.pl?gene=SELL
IL12RB2	Interleukin 12 Receptor Subunit Beta 2	GC01P067307	9.98	https://www.genecards.org/cgi-bin/carddisp.pl?gene=IL12RB2
TAP2	Transporter 2, ATP Binding Cassette Subfamily B Member	GC06M032789	9.96	https://www.genecards.org/cgi-bin/carddisp.pl?gene=TAP2
KRT20	Keratin 20	GC17M040875	9.95	https://www.genecards.org/cgi-bin/carddisp.pl?gene=KRT20
HLA-C	Major Histocompatibility Complex, Class I, C	GC06M031272	9.95	https://www.genecards.org/cgi-bin/carddisp.pl?gene=HLA-C
ITGAL	Integrin Subunit Alpha L	GC16P030483	9.92	https://www.genecards.org/cgi-bin/carddisp.pl?gene=ITGAL
HMOX1	Heme Oxygenase 1	GC22P035380	9.92	https://www.genecards.org/cgi-bin/carddisp.pl?gene=HMOX1
TTC7A	Tetratricopeptide Repeat Domain 7A	GC02P046906	9.88	https://www.genecards.org/cgi-bin/carddisp.pl?gene=TTC7A
DEFB4A	Defensin Beta 4A	GC08P007895	9.88	https://www.genecards.org/cgi-bin/carddisp.pl?gene=DEFB4A
IBD21	Inflammatory Bowel Disease-21	GC18U900466	9.86	https://www.genecards.org/cgi-bin/carddisp.pl?gene=IBD21
TACR1	Tachykinin Receptor 1	GC02M075010	9.85	https://www.genecards.org/cgi-bin/carddisp.pl?gene=TACR1
MUC12	Mucin 12, Cell Surface Associated	GC07P100969	9.83	https://www.genecards.org/cgi-bin/carddisp.pl?gene=MUC12
RFXAP	Regulatory Factor X Associated Protein	GC13P036819	9.83	https://www.genecards.org/cgi-bin/carddisp.pl?gene=RFXAP
CD40	CD40 Molecule	GC20P046118	9.81	https://www.genecards.org/cgi-bin/carddisp.pl?gene=CD40
AURKA	Aurora Kinase A	GC20M056370	9.78	https://www.genecards.org/cgi-bin/carddisp.pl?gene=AURKA
MIR126	MicroRNA 126	GC09P136670	9.78	https://www.genecards.org/cgi-bin/carddisp.pl?gene=MIR126
IL6R	Interleukin 6 Receptor	GC01P154377	9.76	https://www.genecards.org/cgi-bin/carddisp.pl?gene=IL6R
CYP24A1	Cytochrome P450 Family 24 Subfamily A Member 1	GC20M054153	9.72	https://www.genecards.org/cgi-bin/carddisp.pl?gene=CYP24A1
MIR221	MicroRNA 221	GC0XM045746	9.71	https://www.genecards.org/cgi-bin/carddisp.pl?gene=MIR221
EP300	E1A Binding Protein P300	GC22P041091	9.57	https://www.genecards.org/cgi-bin/carddisp.pl?gene=EP300
GSTM1	Glutathione S-Transferase Mu 1	GC01P109687	9.57	https://www.genecards.org/cgi-bin/carddisp.pl?gene=GSTM1
MMP7	Matrix Metallopeptidase 7	GC11M102425	9.57	https://www.genecards.org/cgi-bin/carddisp.pl?gene=MMP7
LGALS3	Galectin 3	GC14P055124	9.57	https://www.genecards.org/cgi-bin/carddisp.pl?gene=LGALS3
IBD8	Inflammatory Bowel Disease 8	GC16U990238	9.57	https://www.genecards.org/cgi-bin/carddisp.pl?gene=IBD8
ACE	Angiotensin I Converting Enzyme	GC17P063477	9.56	https://www.genecards.org/cgi-bin/carddisp.pl?gene=ACE
HNF4A	Hepatocyte Nuclear Factor 4 Alpha	GC20P044355	9.55	https://www.genecards.org/cgi-bin/carddisp.pl?gene=HNF4A
MIR200C	MicroRNA 200c	GC12P007638	9.53	https://www.genecards.org/cgi-bin/carddisp.pl?gene=MIR200C
BRCA2	BRCA2 DNA Repair Associated	GC13P032315	9.52	https://www.genecards.org/cgi-bin/carddisp.pl?gene=BRCA2
RIPK1	Receptor Interacting Serine/Threonine Kinase 1	GC06P003064	9.52	https://www.genecards.org/cgi-bin/carddisp.pl?gene=RIPK1
PTEN	Phosphatase And Tensin Homolog	GC10P087863	9.51	https://www.genecards.org/cgi-bin/carddisp.pl?gene=PTEN
FERMT1	Fermitin Family Member 1	GC20M006074	9.51	https://www.genecards.org/cgi-bin/carddisp.pl?gene=FERMT1
TLR9	Toll Like Receptor 9	GC03M052222	9.42	https://www.genecards.org/cgi-bin/carddisp.pl?gene=TLR9
NRAS	NRAS Proto-Oncogene, GTPase	GC01M114704	9.4	https://www.genecards.org/cgi-bin/carddisp.pl?gene=NRAS
SELP	Selectin P	GC01M169558	9.38	https://www.genecards.org/cgi-bin/carddisp.pl?gene=SELP
NGF	Nerve Growth Factor	GC01M115285	9.38	https://www.genecards.org/cgi-bin/carddisp.pl?gene=NGF
MUC1	Mucin 1, Cell Surface Associated	GC01M155158	9.37	https://www.genecards.org/cgi-bin/carddisp.pl?gene=MUC1
FGF7	Fibroblast Growth Factor 7	GC15P049423	9.31	https://www.genecards.org/cgi-bin/carddisp.pl?gene=FGF7
CD44	CD44 Molecule (Indian Blood Group)	GC11P035168	9.22	https://www.genecards.org/cgi-bin/carddisp.pl?gene=CD44
NCF1	Neutrophil Cytosolic Factor 1	GC07P074773	9.21	https://www.genecards.org/cgi-bin/carddisp.pl?gene=NCF1
IBD7	Inflammatory Bowel Disease 7	GC01U990338	9.2	https://www.genecards.org/cgi-bin/carddisp.pl?gene=IBD7
MIR27A	MicroRNA 27a	GC19M013946	9.19	https://www.genecards.org/cgi-bin/carddisp.pl?gene=MIR27A
TAPBP	TAP Binding Protein	GC06M033299	9.18	https://www.genecards.org/cgi-bin/carddisp.pl?gene=TAPBP
SOCS1	Suppressor Of Cytokine Signaling 1	GC16M011255	9.14	https://www.genecards.org/cgi-bin/carddisp.pl?gene=SOCS1
F2RL1	F2R Like Trypsin Receptor 1	GC05P076818	9.09	https://www.genecards.org/cgi-bin/carddisp.pl?gene=F2RL1
CCL20	C-C Motif Chemokine Ligand 20	GC02P227813	9.06	https://www.genecards.org/cgi-bin/carddisp.pl?gene=CCL20
RFXANK	Regulatory Factor X Associated Ankyrin Containing Protein	GC19P019192	9.03	https://www.genecards.org/cgi-bin/carddisp.pl?gene=RFXANK
BCL2	BCL2 Apoptosis Regulator	GC18M063123	9.01	https://www.genecards.org/cgi-bin/carddisp.pl?gene=BCL2
MIR203A	MicroRNA 203a	GC14P104119	8.99	https://www.genecards.org/cgi-bin/carddisp.pl?gene=MIR203A
SLC9A3	Solute Carrier Family 9 Member A3	GC05M000472	8.98	https://www.genecards.org/cgi-bin/carddisp.pl?gene=SLC9A3
MLN	Motilin	GC06M033762	8.97	https://www.genecards.org/cgi-bin/carddisp.pl?gene=MLN
CFB	Complement Factor B	GC06P031945	8.96	https://www.genecards.org/cgi-bin/carddisp.pl?gene=CFB
MICA	MHC Class I Polypeptide-Related Sequence A	GC06P031399	8.95	https://www.genecards.org/cgi-bin/carddisp.pl?gene=MICA
CCR1	C-C Motif Chemokine Receptor 1	GC03M046218	8.95	https://www.genecards.org/cgi-bin/carddisp.pl?gene=CCR1
C4A	Complement C4A (Rodgers Blood Group)	GC06P032524	8.95	https://www.genecards.org/cgi-bin/carddisp.pl?gene=C4A
DCC	DCC Netrin 1 Receptor	GC18P052340	8.93	https://www.genecards.org/cgi-bin/carddisp.pl?gene=DCC
IL11	Interleukin 11	GC19M055364	8.92	https://www.genecards.org/cgi-bin/carddisp.pl?gene=IL11
IL18RAP	Interleukin 18 Receptor Accessory Protein	GC02P102418	8.91	https://www.genecards.org/cgi-bin/carddisp.pl?gene=IL18RAP
SIAE	Sialic Acid Acetylesterase	GC11M124633	8.91	https://www.genecards.org/cgi-bin/carddisp.pl?gene=SIAE
MIR34A	MicroRNA 34a	GC01M009151	8.9	https://www.genecards.org/cgi-bin/carddisp.pl?gene=MIR34A
MIR106B	MicroRNA 106b	GC07M100199	8.9	https://www.genecards.org/cgi-bin/carddisp.pl?gene=MIR106B
PYY	Peptide YY	GC17M043952	8.9	https://www.genecards.org/cgi-bin/carddisp.pl?gene=PYY
MIR192	MicroRNA 192	GC11M064891	8.85	https://www.genecards.org/cgi-bin/carddisp.pl?gene=MIR192
MIR93	MicroRNA 93	GC07M100198	8.85	https://www.genecards.org/cgi-bin/carddisp.pl?gene=MIR93
MIR25	MicroRNA 25	GC07M100093	8.85	https://www.genecards.org/cgi-bin/carddisp.pl?gene=MIR25
MIR15B	MicroRNA 15b	GC03P160404	8.85	https://www.genecards.org/cgi-bin/carddisp.pl?gene=MIR15B
MIR215	MicroRNA 215	GC01M220117	8.85	https://www.genecards.org/cgi-bin/carddisp.pl?gene=MIR215
MIR20A	MicroRNA 20a	GC13P091412	8.85	https://www.genecards.org/cgi-bin/carddisp.pl?gene=MIR20A
MIR451A	MicroRNA 451a	GC17M028861	8.85	https://www.genecards.org/cgi-bin/carddisp.pl?gene=MIR451A
IBD25	Inflammatory Bowel Disease-25	GC00U932269	8.85	https://www.genecards.org/cgi-bin/carddisp.pl?gene=IBD25
REL	REL Proto-Oncogene, NF-KB Subunit	GC02P060881	8.84	https://www.genecards.org/cgi-bin/carddisp.pl?gene=REL
BGLAP	Bone Gamma-Carboxyglutamate Protein	GC01P156211	8.83	https://www.genecards.org/cgi-bin/carddisp.pl?gene=BGLAP
IBD6	Inflammatory Bowel Disease 6	GC19U990206	8.83	https://www.genecards.org/cgi-bin/carddisp.pl?gene=IBD6
HRAS	HRas Proto-Oncogene, GTPase	GC11M000522	8.81	https://www.genecards.org/cgi-bin/carddisp.pl?gene=HRAS
B2M	Beta-2-Microglobulin	GC15P044711	8.76	https://www.genecards.org/cgi-bin/carddisp.pl?gene=B2M
HGF	Hepatocyte Growth Factor	GC07M081699	8.72	https://www.genecards.org/cgi-bin/carddisp.pl?gene=HGF
DEFB1	Defensin Beta 1	GC08M006870	8.64	https://www.genecards.org/cgi-bin/carddisp.pl?gene=DEFB1
ERAP1	Endoplasmic Reticulum Aminopeptidase 1	GC05M096760	8.62	https://www.genecards.org/cgi-bin/carddisp.pl?gene=ERAP1
UBAC2	UBA Domain Containing 2	GC13P099200	8.62	https://www.genecards.org/cgi-bin/carddisp.pl?gene=UBAC2
BCL2L1	BCL2 Like 1	GC20M031664	8.5	https://www.genecards.org/cgi-bin/carddisp.pl?gene=BCL2L1
DOCK8	Dedicator Of Cytokinesis 8	GC09P000214	8.5	https://www.genecards.org/cgi-bin/carddisp.pl?gene=DOCK8
SMAD2	SMAD Family Member 2	GC18M047809	8.45	https://www.genecards.org/cgi-bin/carddisp.pl?gene=SMAD2
MAPK3	Mitogen-Activated Protein Kinase 3	GC16M030125	8.44	https://www.genecards.org/cgi-bin/carddisp.pl?gene=MAPK3
RASGRP1	RAS Guanyl Releasing Protein 1	GC15M038488	8.43	https://www.genecards.org/cgi-bin/carddisp.pl?gene=RASGRP1
NR3C1	Nuclear Receptor Subfamily 3 Group C Member 1	GC05M143241	8.43	https://www.genecards.org/cgi-bin/carddisp.pl?gene=NR3C1
LYST	Lysosomal Trafficking Regulator	GC01M235661	8.42	https://www.genecards.org/cgi-bin/carddisp.pl?gene=LYST
DEFA5	Defensin Alpha 5	GC08M007057	8.41	https://www.genecards.org/cgi-bin/carddisp.pl?gene=DEFA5
CLDN2	Claudin 2	GC0XP106900	8.38	https://www.genecards.org/cgi-bin/carddisp.pl?gene=CLDN2
MIR31	MicroRNA 31	GC09M021507	8.36	https://www.genecards.org/cgi-bin/carddisp.pl?gene=MIR31
XRCC1	X-Ray Repair Cross Complementing 1	GC19M043543	8.32	https://www.genecards.org/cgi-bin/carddisp.pl?gene=XRCC1
STAT6	Signal Transducer And Activator Of Transcription 6	GC12M057095	8.29	https://www.genecards.org/cgi-bin/carddisp.pl?gene=STAT6
IBD4	Inflammatory Bowel Disease 4	GC14U990396	8.27	https://www.genecards.org/cgi-bin/carddisp.pl?gene=IBD4
IBD9	Inflammatory Bowel Disease 9	GC03U900016	8.27	https://www.genecards.org/cgi-bin/carddisp.pl?gene=IBD9
LCN2	Lipocalin 2	GC09P128149	8.27	https://www.genecards.org/cgi-bin/carddisp.pl?gene=LCN2
BCL10	BCL10 Immune Signaling Adaptor	GC01M085265	8.22	https://www.genecards.org/cgi-bin/carddisp.pl?gene=BCL10
FN1	Fibronectin 1	GC02M215360	8.21	https://www.genecards.org/cgi-bin/carddisp.pl?gene=FN1
NR1I2	Nuclear Receptor Subfamily 1 Group I Member 2	GC03P119780	8.2	https://www.genecards.org/cgi-bin/carddisp.pl?gene=NR1I2
BMP6	Bone Morphogenetic Protein 6	GC06P007726	8.14	https://www.genecards.org/cgi-bin/carddisp.pl?gene=BMP6
MIR26A1	MicroRNA 26a-1	GC03P037969	8.11	https://www.genecards.org/cgi-bin/carddisp.pl?gene=MIR26A1
DLG5	Discs Large MAGUK Scaffold Protein 5	GC10M077790	8.1	https://www.genecards.org/cgi-bin/carddisp.pl?gene=DLG5
NOX1	NADPH Oxidase 1	GC0XM100843	8.08	https://www.genecards.org/cgi-bin/carddisp.pl?gene=NOX1
BUB1B	BUB1 Mitotic Checkpoint Serine/Threonine Kinase B	GC15P040161	8.05	https://www.genecards.org/cgi-bin/carddisp.pl?gene=BUB1B
BUB1	BUB1 Mitotic Checkpoint Serine/Threonine Kinase	GC02M110637	8.05	https://www.genecards.org/cgi-bin/carddisp.pl?gene=BUB1
BRIP1	BRCA1 Interacting Protein C-Terminal Helicase 1	GC17M061679	8.05	https://www.genecards.org/cgi-bin/carddisp.pl?gene=BRIP1
PTPRJ	Protein Tyrosine Phosphatase Receptor Type J	GC11P048002	8.05	https://www.genecards.org/cgi-bin/carddisp.pl?gene=PTPRJ
PTPN12	Protein Tyrosine Phosphatase Non-Receptor Type 12	GC07P077537	8.05	https://www.genecards.org/cgi-bin/carddisp.pl?gene=PTPN12
DLC1	DLC1 Rho GTPase Activating Protein	GC08M013083	8.05	https://www.genecards.org/cgi-bin/carddisp.pl?gene=DLC1
RAD54B	RAD54 Homolog B	GC08M094371	8.05	https://www.genecards.org/cgi-bin/carddisp.pl?gene=RAD54B
FLCN	Folliculin	GC17M017212	8.05	https://www.genecards.org/cgi-bin/carddisp.pl?gene=FLCN
MCC	MCC Regulator Of WNT Signaling Pathway	GC05M113022	8.05	https://www.genecards.org/cgi-bin/carddisp.pl?gene=MCC
MIR34B	MicroRNA 34b	GC11P111561	8.05	https://www.genecards.org/cgi-bin/carddisp.pl?gene=MIR34B
MIR100	MicroRNA 100	GC11M122152	8.05	https://www.genecards.org/cgi-bin/carddisp.pl?gene=MIR100
MIR140	MicroRNA 140	GC16P069934	8.05	https://www.genecards.org/cgi-bin/carddisp.pl?gene=MIR140
MIRLET7A1	MicroRNA Let-7a-1	GC09P094175	8.05	https://www.genecards.org/cgi-bin/carddisp.pl?gene=MIRLET7A1
MIR34C	MicroRNA 34c	GC11P111565	8.05	https://www.genecards.org/cgi-bin/carddisp.pl?gene=MIR34C
MIR127	MicroRNA 127	GC14P103659	8.05	https://www.genecards.org/cgi-bin/carddisp.pl?gene=MIR127
MIR342	MicroRNA 342	GC14P100109	8.05	https://www.genecards.org/cgi-bin/carddisp.pl?gene=MIR342
IBD15	Inflammatory Bowel Disease-15	GC10U901075	8.05	https://www.genecards.org/cgi-bin/carddisp.pl?gene=IBD15
IBD18	Inflammatory Bowel Disease-18	GC05U901053	8.05	https://www.genecards.org/cgi-bin/carddisp.pl?gene=IBD18
CRCS11	Colorectal Cancer, Susceptibility To, 11	GC20U900444	8.05	https://www.genecards.org/cgi-bin/carddisp.pl?gene=CRCS11
CRCS2	Colorectal Cancer, Susceptibility To, 2	GC08U901124	8.05	https://www.genecards.org/cgi-bin/carddisp.pl?gene=CRCS2
CRCS5	Colorectal Cancer, Susceptibility To, 5	GC10U901096	8.05	https://www.genecards.org/cgi-bin/carddisp.pl?gene=CRCS5
CRCS6	Colorectal Cancer, Susceptibility To, 6	GC08U901098	8.05	https://www.genecards.org/cgi-bin/carddisp.pl?gene=CRCS6
CRCS7	Colorectal Cancer, Susceptibility To, 7	GC11U901214	8.05	https://www.genecards.org/cgi-bin/carddisp.pl?gene=CRCS7
CRCS9	Colorectal Cancer, Susceptibility To, 9	GC16U901133	8.05	https://www.genecards.org/cgi-bin/carddisp.pl?gene=CRCS9
IBD11	Inflammatory Bowel Disease 11	GC07U903153	8.05	https://www.genecards.org/cgi-bin/carddisp.pl?gene=IBD11
IBD12	Inflammatory Bowel Disease 12	GC03U901153	8.05	https://www.genecards.org/cgi-bin/carddisp.pl?gene=IBD12
IBD16	Inflammatory Bowel Disease-16	GC09U901202	8.05	https://www.genecards.org/cgi-bin/carddisp.pl?gene=IBD16
IBD20	Inflammatory Bowel Disease-20	GC10U901067	8.05	https://www.genecards.org/cgi-bin/carddisp.pl?gene=IBD20
IBD22	Inflammatory Bowel Disease-22	GC17U901173	8.05	https://www.genecards.org/cgi-bin/carddisp.pl?gene=IBD22
IBD23	Inflammatory Bowel Disease-23	GC01U902305	8.05	https://www.genecards.org/cgi-bin/carddisp.pl?gene=IBD23
IBD24	Inflammatory Bowel Disease-24	GC20U900442	8.05	https://www.genecards.org/cgi-bin/carddisp.pl?gene=IBD24
IBD26	Inflammatory Bowel Disease-26	GC12U901067	8.05	https://www.genecards.org/cgi-bin/carddisp.pl?gene=IBD26
IBD27	Inflammatory Bowel Disease-27	GC13U900664	8.05	https://www.genecards.org/cgi-bin/carddisp.pl?gene=IBD27
CRCS8	Colorectal Cancer, Susceptibility To, 8	GC14U900916	8.05	https://www.genecards.org/cgi-bin/carddisp.pl?gene=CRCS8
RUNX3	RUNX Family Transcription Factor 3	GC01M024899	8.04	https://www.genecards.org/cgi-bin/carddisp.pl?gene=RUNX3
CCR3	C-C Motif Chemokine Receptor 3	GC03P046227	8.03	https://www.genecards.org/cgi-bin/carddisp.pl?gene=CCR3
FOS	Fos Proto-Oncogene, AP-1 Transcription Factor Subunit	GC14P075278	7.99	https://www.genecards.org/cgi-bin/carddisp.pl?gene=FOS
TNFRSF6B	TNF Receptor Superfamily Member 6b	GC20P063696	7.98	https://www.genecards.org/cgi-bin/carddisp.pl?gene=TNFRSF6B
MUC4	Mucin 4, Cell Surface Associated	GC03M195746	7.96	https://www.genecards.org/cgi-bin/carddisp.pl?gene=MUC4
CDH3	Cadherin 3	GC16P068679	7.95	https://www.genecards.org/cgi-bin/carddisp.pl?gene=CDH3
AMACR	Alpha-Methylacyl-CoA Racemase	GC05M033986	7.93	https://www.genecards.org/cgi-bin/carddisp.pl?gene=AMACR
MYC	MYC Proto-Oncogene, BHLH Transcription Factor	GC08P127735	7.89	https://www.genecards.org/cgi-bin/carddisp.pl?gene=MYC
CXCR4	C-X-C Motif Chemokine Receptor 4	GC02M136114	7.89	https://www.genecards.org/cgi-bin/carddisp.pl?gene=CXCR4
CTSD	Cathepsin D	GC11M001752	7.89	https://www.genecards.org/cgi-bin/carddisp.pl?gene=CTSD
GPX2	Glutathione Peroxidase 2	GC14M064939	7.87	https://www.genecards.org/cgi-bin/carddisp.pl?gene=GPX2
NTRK1	Neurotrophic Receptor Tyrosine Kinase 1	GC01P156786	7.86	https://www.genecards.org/cgi-bin/carddisp.pl?gene=NTRK1
MGMT	O-6-Methylguanine-DNA Methyltransferase	GC10P129467	7.86	https://www.genecards.org/cgi-bin/carddisp.pl?gene=MGMT
PDGFRB	Platelet Derived Growth Factor Receptor Beta	GC05M150113	7.86	https://www.genecards.org/cgi-bin/carddisp.pl?gene=PDGFRB
KIF21B	Kinesin Family Member 21B	GC01M200938	7.86	https://www.genecards.org/cgi-bin/carddisp.pl?gene=KIF21B
PLAUR	Plasminogen Activator, Urokinase Receptor	GC19M043646	7.84	https://www.genecards.org/cgi-bin/carddisp.pl?gene=PLAUR
RORC	RAR Related Orphan Receptor C	GC01M151806	7.81	https://www.genecards.org/cgi-bin/carddisp.pl?gene=RORC
IGF1R	Insulin Like Growth Factor 1 Receptor	GC15P098648	7.8	https://www.genecards.org/cgi-bin/carddisp.pl?gene=IGF1R
NAT2	N-Acetyltransferase 2	GC08P018391	7.79	https://www.genecards.org/cgi-bin/carddisp.pl?gene=NAT2
WAS	WASP Actin Nucleation Promoting Factor	GC0XP048676	7.78	https://www.genecards.org/cgi-bin/carddisp.pl?gene=WAS
HSPA2	Heat Shock Protein Family A (Hsp70) Member 2	GC14P064535	7.71	https://www.genecards.org/cgi-bin/carddisp.pl?gene=HSPA2
FCGR2A	Fc Fragment Of IgG Receptor IIa	GC01P161505	7.7	https://www.genecards.org/cgi-bin/carddisp.pl?gene=FCGR2A
IL18R1	Interleukin 18 Receptor 1	GC02P102345	7.68	https://www.genecards.org/cgi-bin/carddisp.pl?gene=IL18R1
PTPN11	Protein Tyrosine Phosphatase Non-Receptor Type 11	GC12P112418	7.67	https://www.genecards.org/cgi-bin/carddisp.pl?gene=PTPN11
ABCG2	ATP Binding Cassette Subfamily G Member 2 (Junior Blood Group)	GC04M088090	7.63	https://www.genecards.org/cgi-bin/carddisp.pl?gene=ABCG2
GUCY2C	Guanylate Cyclase 2C	GC12M014612	7.63	https://www.genecards.org/cgi-bin/carddisp.pl?gene=GUCY2C
CD80	CD80 Molecule	GC03M119524	7.63	https://www.genecards.org/cgi-bin/carddisp.pl?gene=CD80
MIR155	MicroRNA 155	GC21P025573	7.61	https://www.genecards.org/cgi-bin/carddisp.pl?gene=MIR155
CCNA2	Cyclin A2	GC04M121816	7.6	https://www.genecards.org/cgi-bin/carddisp.pl?gene=CCNA2
EBI3	Epstein-Barr Virus Induced 3	GC19P004231	7.58	https://www.genecards.org/cgi-bin/carddisp.pl?gene=EBI3
TNFSF10	TNF Superfamily Member 10	GC03M172505	7.58	https://www.genecards.org/cgi-bin/carddisp.pl?gene=TNFSF10
ITGAE	Integrin Subunit Alpha E	GC17M003722	7.58	https://www.genecards.org/cgi-bin/carddisp.pl?gene=ITGAE
PLA2G4A	Phospholipase A2 Group IVA	GC01P186798	7.58	https://www.genecards.org/cgi-bin/carddisp.pl?gene=PLA2G4A
FERMT3	Fermitin Family Member 3	GC11P064206	7.52	https://www.genecards.org/cgi-bin/carddisp.pl?gene=FERMT3
PARP1	Poly(ADP-Ribose) Polymerase 1	GC01M226360	7.52	https://www.genecards.org/cgi-bin/carddisp.pl?gene=PARP1
BSN	Bassoon Presynaptic Cytomatrix Protein	GC03P049591	7.48	https://www.genecards.org/cgi-bin/carddisp.pl?gene=BSN
IL3	Interleukin 3	GC05P132060	7.48	https://www.genecards.org/cgi-bin/carddisp.pl?gene=IL3
CASP10	Caspase 10	GC02P201182	7.44	https://www.genecards.org/cgi-bin/carddisp.pl?gene=CASP10
MAPK14	Mitogen-Activated Protein Kinase 14	GC06P043143	7.42	https://www.genecards.org/cgi-bin/carddisp.pl?gene=MAPK14
ADAM17	ADAM Metallopeptidase Domain 17	GC02M009580	7.39	https://www.genecards.org/cgi-bin/carddisp.pl?gene=ADAM17
CYP1A1	Cytochrome P450 Family 1 Subfamily A Member 1	GC15M074719	7.39	https://www.genecards.org/cgi-bin/carddisp.pl?gene=CYP1A1
PCNA	Proliferating Cell Nuclear Antigen	GC20M005114	7.38	https://www.genecards.org/cgi-bin/carddisp.pl?gene=PCNA
TJP1	Tight Junction Protein 1	GC15M029699	7.37	https://www.genecards.org/cgi-bin/carddisp.pl?gene=TJP1
MUC3B	Mucin 3B, Cell Surface Associated	GC07U903146	7.35	https://www.genecards.org/cgi-bin/carddisp.pl?gene=MUC3B
BIRC5	Baculoviral IAP Repeat Containing 5	GC17P078214	7.34	https://www.genecards.org/cgi-bin/carddisp.pl?gene=BIRC5
IGF2	Insulin Like Growth Factor 2	GC11M002130	7.33	https://www.genecards.org/cgi-bin/carddisp.pl?gene=IGF2
IGF1	Insulin Like Growth Factor 1	GC12M102395	7.33	https://www.genecards.org/cgi-bin/carddisp.pl?gene=IGF1
RHOA	Ras Homolog Family Member A	GC03M049397	7.31	https://www.genecards.org/cgi-bin/carddisp.pl?gene=RHOA
ZFP90	ZFP90 Zinc Finger Protein	GC16P068530	7.3	https://www.genecards.org/cgi-bin/carddisp.pl?gene=ZFP90
ESR1	Estrogen Receptor 1	GC06P151656	7.29	https://www.genecards.org/cgi-bin/carddisp.pl?gene=ESR1
HTR3A	5-Hydroxytryptamine Receptor 3A	GC11P113974	7.29	https://www.genecards.org/cgi-bin/carddisp.pl?gene=HTR3A
TIMP2	TIMP Metallopeptidase Inhibitor 2	GC17M078852	7.27	https://www.genecards.org/cgi-bin/carddisp.pl?gene=TIMP2
CEACAM5	Carcinoembryonic Antigen Related Cell Adhesion Molecule 5	GC19P041709	7.24	https://www.genecards.org/cgi-bin/carddisp.pl?gene=CEACAM5
FUT2	Fucosyltransferase 2	GC19P048695	7.24	https://www.genecards.org/cgi-bin/carddisp.pl?gene=FUT2
TNFRSF9	TNF Receptor Superfamily Member 9	GC01M007915	7.24	https://www.genecards.org/cgi-bin/carddisp.pl?gene=TNFRSF9
MMP10	Matrix Metallopeptidase 10	GC11M102770	7.21	https://www.genecards.org/cgi-bin/carddisp.pl?gene=MMP10
ITGB1	Integrin Subunit Beta 1	GC10M032936	7.2	https://www.genecards.org/cgi-bin/carddisp.pl?gene=ITGB1
FHIT	Fragile Histidine Triad Diadenosine Triphosphatase	GC03M059712	7.18	https://www.genecards.org/cgi-bin/carddisp.pl?gene=FHIT
C3	Complement C3	GC19M006677	7.17	https://www.genecards.org/cgi-bin/carddisp.pl?gene=C3
PLG	Plasminogen	GC06P160702	7.17	https://www.genecards.org/cgi-bin/carddisp.pl?gene=PLG
TMEFF2	Transmembrane Protein With EGF Like And Two Follistatin Like Domains 2	GC02M191950	7.17	https://www.genecards.org/cgi-bin/carddisp.pl?gene=TMEFF2
MAP2K1	Mitogen-Activated Protein Kinase Kinase 1	GC15P066386	7.15	https://www.genecards.org/cgi-bin/carddisp.pl?gene=MAP2K1
CYCS	Cytochrome C, Somatic	GC07M025158	7.15	https://www.genecards.org/cgi-bin/carddisp.pl?gene=CYCS
HOGA1	4-Hydroxy-2-Oxoglutarate Aldolase 1	GC10P097585	7.11	https://www.genecards.org/cgi-bin/carddisp.pl?gene=HOGA1
CTSB	Cathepsin B	GC08M011842	7.08	https://www.genecards.org/cgi-bin/carddisp.pl?gene=CTSB
KDR	Kinase Insert Domain Receptor	GC04M055078	6.97	https://www.genecards.org/cgi-bin/carddisp.pl?gene=KDR
CASP8	Caspase 8	GC02P201233	6.93	https://www.genecards.org/cgi-bin/carddisp.pl?gene=CASP8
EPCAM	Epithelial Cell Adhesion Molecule	GC02P047345	6.93	https://www.genecards.org/cgi-bin/carddisp.pl?gene=EPCAM
NAT1	N-Acetyltransferase 1	GC08P018183	6.93	https://www.genecards.org/cgi-bin/carddisp.pl?gene=NAT1
SCG5	Secretogranin V	GC15P032641	6.92	https://www.genecards.org/cgi-bin/carddisp.pl?gene=SCG5
TYMS	Thymidylate Synthetase	GC18P000657	6.88	https://www.genecards.org/cgi-bin/carddisp.pl?gene=TYMS
KLRC4	Killer Cell Lectin Like Receptor C4	GC12M012633	6.85	https://www.genecards.org/cgi-bin/carddisp.pl?gene=KLRC4
SOD1	Superoxide Dismutase 1	GC21P031659	6.84	https://www.genecards.org/cgi-bin/carddisp.pl?gene=SOD1
LGALS4	Galectin 4	GC19M039159	6.84	https://www.genecards.org/cgi-bin/carddisp.pl?gene=LGALS4
MMP14	Matrix Metallopeptidase 14	GC14P024599	6.82	https://www.genecards.org/cgi-bin/carddisp.pl?gene=MMP14
CRHR2	Corticotropin Releasing Hormone Receptor 2	GC07M030651	6.82	https://www.genecards.org/cgi-bin/carddisp.pl?gene=CRHR2
IL7R	Interleukin 7 Receptor	GC05P035852	6.81	https://www.genecards.org/cgi-bin/carddisp.pl?gene=IL7R
CSF2	Colony Stimulating Factor 2	GC05P132073	6.8	https://www.genecards.org/cgi-bin/carddisp.pl?gene=CSF2
IFNA1	Interferon Alpha 1	GC09P021461	6.78	https://www.genecards.org/cgi-bin/carddisp.pl?gene=IFNA1
CEACAM6	Carcinoembryonic Antigen Related Cell Adhesion Molecule 6	GC19P041750	6.77	https://www.genecards.org/cgi-bin/carddisp.pl?gene=CEACAM6
CYP2D6	Cytochrome P450 Family 2 Subfamily D Member 6	GC22M042916	6.77	https://www.genecards.org/cgi-bin/carddisp.pl?gene=CYP2D6
CRH	Corticotropin Releasing Hormone	GC08M066208	6.74	https://www.genecards.org/cgi-bin/carddisp.pl?gene=CRH
AREG	Amphiregulin	GC04P074445	6.73	https://www.genecards.org/cgi-bin/carddisp.pl?gene=AREG
SLC15A1	Solute Carrier Family 15 Member 1	GC13M098683	6.72	https://www.genecards.org/cgi-bin/carddisp.pl?gene=SLC15A1
XDH	Xanthine Dehydrogenase	GC02M031294	6.71	https://www.genecards.org/cgi-bin/carddisp.pl?gene=XDH
KRT19	Keratin 19	GC17M041523	6.71	https://www.genecards.org/cgi-bin/carddisp.pl?gene=KRT19
KRT18	Keratin 18	GC12P052948	6.69	https://www.genecards.org/cgi-bin/carddisp.pl?gene=KRT18
CFLAR	CASP8 And FADD Like Apoptosis Regulator	GC02P201117	6.68	https://www.genecards.org/cgi-bin/carddisp.pl?gene=CFLAR
FGFR1OP	FGFR1 Oncogene Partner	GC06P166999	6.68	https://www.genecards.org/cgi-bin/carddisp.pl?gene=FGFR1OP
ENO1	Enolase 1	GC01M008861	6.65	https://www.genecards.org/cgi-bin/carddisp.pl?gene=ENO1
CSF3	Colony Stimulating Factor 3	GC17P040015	6.63	https://www.genecards.org/cgi-bin/carddisp.pl?gene=CSF3
SLC26A3	Solute Carrier Family 26 Member 3	GC07M107765	6.61	https://www.genecards.org/cgi-bin/carddisp.pl?gene=SLC26A3
MCL1	MCL1 Apoptosis Regulator, BCL2 Family Member	GC01M150596	6.58	https://www.genecards.org/cgi-bin/carddisp.pl?gene=MCL1
ALDH1A1	Aldehyde Dehydrogenase 1 Family Member A1	GC09M072900	6.57	https://www.genecards.org/cgi-bin/carddisp.pl?gene=ALDH1A1
TOP1	DNA Topoisomerase I	GC20P041028	6.57	https://www.genecards.org/cgi-bin/carddisp.pl?gene=TOP1
HSPA1B	Heat Shock Protein Family A (Hsp70) Member 1B	GC06P032517	6.51	https://www.genecards.org/cgi-bin/carddisp.pl?gene=HSPA1B
GRP	Gastrin Releasing Peptide	GC18P059220	6.5	https://www.genecards.org/cgi-bin/carddisp.pl?gene=GRP
NPL	N-Acetylneuraminate Pyruvate Lyase	GC01P182758	6.5	https://www.genecards.org/cgi-bin/carddisp.pl?gene=NPL
METTL9	Methyltransferase Like 9	GC16P021610	6.5	https://www.genecards.org/cgi-bin/carddisp.pl?gene=METTL9
MICB	MHC Class I Polypeptide-Related Sequence B	GC06P032494	6.49	https://www.genecards.org/cgi-bin/carddisp.pl?gene=MICB
SERPINA4	Serpin Family A Member 4	GC14P094561	6.48	https://www.genecards.org/cgi-bin/carddisp.pl?gene=SERPINA4
CALCA	Calcitonin Related Polypeptide Alpha	GC11M014945	6.46	https://www.genecards.org/cgi-bin/carddisp.pl?gene=CALCA
PDGFRA	Platelet Derived Growth Factor Receptor Alpha	GC04P054229	6.45	https://www.genecards.org/cgi-bin/carddisp.pl?gene=PDGFRA
FLT1	Fms Related Tyrosine Kinase 1	GC13M028300	6.44	https://www.genecards.org/cgi-bin/carddisp.pl?gene=FLT1
NDUFA13	NADH:Ubiquinone Oxidoreductase Subunit A13	GC19P019515	6.42	https://www.genecards.org/cgi-bin/carddisp.pl?gene=NDUFA13
TCF7L2	Transcription Factor 7 Like 2	GC10P112950	6.41	https://www.genecards.org/cgi-bin/carddisp.pl?gene=TCF7L2
CCKBR	Cholecystokinin B Receptor	GC11P006280	6.4	https://www.genecards.org/cgi-bin/carddisp.pl?gene=CCKBR
CCL3	C-C Motif Chemokine Ligand 3	GC17M036088	6.4	https://www.genecards.org/cgi-bin/carddisp.pl?gene=CCL3
CHI3L1	Chitinase 3 Like 1	GC01M203148	6.4	https://www.genecards.org/cgi-bin/carddisp.pl?gene=CHI3L1
RTEL1-TNFRSF6B	RTEL1-TNFRSF6B Readthrough (NMD Candidate)	GC20P063657	6.38	https://www.genecards.org/cgi-bin/carddisp.pl?gene=RTEL1-TNFRSF6B
CRHR1	Corticotropin Releasing Hormone Receptor 1	GC17P045784	6.34	https://www.genecards.org/cgi-bin/carddisp.pl?gene=CRHR1
ESR2	Estrogen Receptor 2	GC14M064084	6.32	https://www.genecards.org/cgi-bin/carddisp.pl?gene=ESR2
INS	Insulin	GC11M002159	6.32	https://www.genecards.org/cgi-bin/carddisp.pl?gene=INS
CASP9	Caspase 9	GC01M015565	6.31	https://www.genecards.org/cgi-bin/carddisp.pl?gene=CASP9
MAPK8	Mitogen-Activated Protein Kinase 8	GC10P048306	6.3	https://www.genecards.org/cgi-bin/carddisp.pl?gene=MAPK8
MIR19A	MicroRNA 19a	GC13P091411	6.25	https://www.genecards.org/cgi-bin/carddisp.pl?gene=MIR19A
GAS5	Growth Arrest Specific 5	GC01M174052	6.25	https://www.genecards.org/cgi-bin/carddisp.pl?gene=GAS5
MVK	Mevalonate Kinase	GC12P109573	6.25	https://www.genecards.org/cgi-bin/carddisp.pl?gene=MVK
CDK2	Cyclin Dependent Kinase 2	GC12P055966	6.25	https://www.genecards.org/cgi-bin/carddisp.pl?gene=CDK2
ANXA5	Annexin A5	GC04M121667	6.23	https://www.genecards.org/cgi-bin/carddisp.pl?gene=ANXA5
NKX2-3	NK2 Homeobox 3	GC10P099532	6.22	https://www.genecards.org/cgi-bin/carddisp.pl?gene=NKX2-3
NQO1	NAD(P)H Quinone Dehydrogenase 1	GC16M069706	6.2	https://www.genecards.org/cgi-bin/carddisp.pl?gene=NQO1
PECAM1	Platelet And Endothelial Cell Adhesion Molecule 1	GC17M064319	6.19	https://www.genecards.org/cgi-bin/carddisp.pl?gene=PECAM1
TGFBR1	Transforming Growth Factor Beta Receptor 1	GC09P099104	6.13	https://www.genecards.org/cgi-bin/carddisp.pl?gene=TGFBR1
REG3A	Regenerating Family Member 3 Alpha	GC02M079157	6.08	https://www.genecards.org/cgi-bin/carddisp.pl?gene=REG3A
TGFBR2	Transforming Growth Factor Beta Receptor 2	GC03P030623	6.06	https://www.genecards.org/cgi-bin/carddisp.pl?gene=TGFBR2
DPYD	Dihydropyrimidine Dehydrogenase	GC01M097015	6.05	https://www.genecards.org/cgi-bin/carddisp.pl?gene=DPYD
MIR29A	MicroRNA 29a	GC07M130876	6.04	https://www.genecards.org/cgi-bin/carddisp.pl?gene=MIR29A
NFKBIA	NFKB Inhibitor Alpha	GC14M035401	6.02	https://www.genecards.org/cgi-bin/carddisp.pl?gene=NFKBIA
HSP90AA1	Heat Shock Protein 90 Alpha Family Class A Member 1	GC14M102080	6.01	https://www.genecards.org/cgi-bin/carddisp.pl?gene=HSP90AA1
TRPV1	Transient Receptor Potential Cation Channel Subfamily V Member 1	GC17M003565	6	https://www.genecards.org/cgi-bin/carddisp.pl?gene=TRPV1
RNF186	Ring Finger Protein 186	GC01M019814	6	https://www.genecards.org/cgi-bin/carddisp.pl?gene=RNF186
TF	Transferrin	GC03P133663	6	https://www.genecards.org/cgi-bin/carddisp.pl?gene=TF
MBL2	Mannose Binding Lectin 2	GC10M052760	5.99	https://www.genecards.org/cgi-bin/carddisp.pl?gene=MBL2
CBR3-AS1	CBR3 Antisense RNA 1	GC21M036131	5.99	https://www.genecards.org/cgi-bin/carddisp.pl?gene=CBR3-AS1
ENSG00000278769		GC15P042724	5.99	https://www.genecards.org/cgi-bin/carddisp.pl?gene=ENSG00000278769
TNFRSF11B	TNF Receptor Superfamily Member 11b	GC08M118923	5.98	https://www.genecards.org/cgi-bin/carddisp.pl?gene=TNFRSF11B
ADA	Adenosine Deaminase	GC20M044620	5.97	https://www.genecards.org/cgi-bin/carddisp.pl?gene=ADA
SOCS3	Suppressor Of Cytokine Signaling 3	GC17M078356	5.96	https://www.genecards.org/cgi-bin/carddisp.pl?gene=SOCS3
TYMP	Thymidine Phosphorylase	GC22M050525	5.96	https://www.genecards.org/cgi-bin/carddisp.pl?gene=TYMP
MAPK1	Mitogen-Activated Protein Kinase 1	GC22M021754	5.94	https://www.genecards.org/cgi-bin/carddisp.pl?gene=MAPK1
DNMT3B	DNA Methyltransferase 3 Beta	GC20P032762	5.93	https://www.genecards.org/cgi-bin/carddisp.pl?gene=DNMT3B
OCLN	Occludin	GC05P069492	5.92	https://www.genecards.org/cgi-bin/carddisp.pl?gene=OCLN
MDM2	MDM2 Proto-Oncogene	GC12P068808	5.91	https://www.genecards.org/cgi-bin/carddisp.pl?gene=MDM2
IL16	Interleukin 16	GC15P081159	5.9	https://www.genecards.org/cgi-bin/carddisp.pl?gene=IL16
CD4	CD4 Molecule	GC12P006786	5.9	https://www.genecards.org/cgi-bin/carddisp.pl?gene=CD4
CDC42	Cell Division Cycle 42	GC01P022028	5.9	https://www.genecards.org/cgi-bin/carddisp.pl?gene=CDC42
MTOR	Mechanistic Target Of Rapamycin Kinase	GC01M011166	5.9	https://www.genecards.org/cgi-bin/carddisp.pl?gene=MTOR
RPS6KB1	Ribosomal Protein S6 Kinase B1	GC17P059893	5.89	https://www.genecards.org/cgi-bin/carddisp.pl?gene=RPS6KB1
IL18BP	Interleukin 18 Binding Protein	GC11P071998	5.89	https://www.genecards.org/cgi-bin/carddisp.pl?gene=IL18BP
IL27	Interleukin 27	GC16M028511	5.87	https://www.genecards.org/cgi-bin/carddisp.pl?gene=IL27
MIR195	MicroRNA 195	GC17M007018	5.85	https://www.genecards.org/cgi-bin/carddisp.pl?gene=MIR195
PRSS1	Serine Protease 1	GC07P144338	5.85	https://www.genecards.org/cgi-bin/carddisp.pl?gene=PRSS1
SFRP2	Secreted Frizzled Related Protein 2	GC04M153780	5.85	https://www.genecards.org/cgi-bin/carddisp.pl?gene=SFRP2
GUCA2A	Guanylate Cyclase Activator 2A	GC01M042162	5.85	https://www.genecards.org/cgi-bin/carddisp.pl?gene=GUCA2A
MIR4284	MicroRNA 4284	GC07P073711	5.84	https://www.genecards.org/cgi-bin/carddisp.pl?gene=MIR4284
GHRL	Ghrelin And Obestatin Prepropeptide	GC03M010285	5.83	https://www.genecards.org/cgi-bin/carddisp.pl?gene=GHRL
IL4R	Interleukin 4 Receptor	GC16P027325	5.82	https://www.genecards.org/cgi-bin/carddisp.pl?gene=IL4R
IFNGR2	Interferon Gamma Receptor 2	GC21P033402	5.82	https://www.genecards.org/cgi-bin/carddisp.pl?gene=IFNGR2
CDK4	Cyclin Dependent Kinase 4	GC12M057743	5.8	https://www.genecards.org/cgi-bin/carddisp.pl?gene=CDK4
EXO1	Exonuclease 1	GC01P241847	5.8	https://www.genecards.org/cgi-bin/carddisp.pl?gene=EXO1
CHEK1	Checkpoint Kinase 1	GC11P125625	5.76	https://www.genecards.org/cgi-bin/carddisp.pl?gene=CHEK1
KLF4	Kruppel Like Factor 4	GC09M107484	5.76	https://www.genecards.org/cgi-bin/carddisp.pl?gene=KLF4
GUCA2B	Guanylate Cyclase Activator 2B	GC01P042153	5.76	https://www.genecards.org/cgi-bin/carddisp.pl?gene=GUCA2B
SP140	SP140 Nuclear Body Protein	GC02P230203	5.73	https://www.genecards.org/cgi-bin/carddisp.pl?gene=SP140
CXCR2	C-X-C Motif Chemokine Receptor 2	GC02P218125	5.72	https://www.genecards.org/cgi-bin/carddisp.pl?gene=CXCR2
TBX21	T-Box 21	GC17P047733	5.71	https://www.genecards.org/cgi-bin/carddisp.pl?gene=TBX21
CEACAM3	Carcinoembryonic Antigen Related Cell Adhesion Molecule 3	GC19P041796	5.7	https://www.genecards.org/cgi-bin/carddisp.pl?gene=CEACAM3
CD36	CD36 Molecule	GC07P080369	5.7	https://www.genecards.org/cgi-bin/carddisp.pl?gene=CD36
MIR320A	MicroRNA 320a	GC08M022245	5.7	https://www.genecards.org/cgi-bin/carddisp.pl?gene=MIR320A
GREM1	Gremlin 1, DAN Family BMP Antagonist	GC15P032717	5.69	https://www.genecards.org/cgi-bin/carddisp.pl?gene=GREM1
PSC	Cholangitis, Primary Sclerosing	GC03U901834	5.69	https://www.genecards.org/cgi-bin/carddisp.pl?gene=PSC
NF1	Neurofibromin 1	GC17P031045	5.69	https://www.genecards.org/cgi-bin/carddisp.pl?gene=NF1
UGT1A1	UDP Glucuronosyltransferase Family 1 Member A1	GC02P233760	5.68	https://www.genecards.org/cgi-bin/carddisp.pl?gene=UGT1A1
ERCC1	ERCC Excision Repair 1, Endonuclease Non-Catalytic Subunit	GC19M045409	5.68	https://www.genecards.org/cgi-bin/carddisp.pl?gene=ERCC1
GPT	Glutamic--Pyruvic Transaminase	GC08P144502	5.68	https://www.genecards.org/cgi-bin/carddisp.pl?gene=GPT
CLDN18	Claudin 18	GC03P137998	5.68	https://www.genecards.org/cgi-bin/carddisp.pl?gene=CLDN18
TSLP	Thymic Stromal Lymphopoietin	GC05P111070	5.65	https://www.genecards.org/cgi-bin/carddisp.pl?gene=TSLP
PROM1	Prominin 1	GC04M015965	5.64	https://www.genecards.org/cgi-bin/carddisp.pl?gene=PROM1
EPHA3	EPH Receptor A3	GC03P089077	5.63	https://www.genecards.org/cgi-bin/carddisp.pl?gene=EPHA3
MIR223	MicroRNA 223	GC0XP066018	5.62	https://www.genecards.org/cgi-bin/carddisp.pl?gene=MIR223
CD14	CD14 Molecule	GC05M140594	5.6	https://www.genecards.org/cgi-bin/carddisp.pl?gene=CD14
FGF10	Fibroblast Growth Factor 10	GC05M044340	5.6	https://www.genecards.org/cgi-bin/carddisp.pl?gene=FGF10
CFTR	CF Transmembrane Conductance Regulator	GC07P117465	5.6	https://www.genecards.org/cgi-bin/carddisp.pl?gene=CFTR
HTR4	5-Hydroxytryptamine Receptor 4	GC05M148451	5.57	https://www.genecards.org/cgi-bin/carddisp.pl?gene=HTR4
CCAT1	Colon Cancer Associated Transcript 1	GC08M127207	5.56	https://www.genecards.org/cgi-bin/carddisp.pl?gene=CCAT1
CCAT2	Colon Cancer Associated Transcript 2	GC08P127400	5.56	https://www.genecards.org/cgi-bin/carddisp.pl?gene=CCAT2
HLA-DRB9	Major Histocompatibility Complex, Class II, DR Beta 9 (Pseudogene)	GC06M032428	5.56	https://www.genecards.org/cgi-bin/carddisp.pl?gene=HLA-DRB9
PIK3R1	Phosphoinositide-3-Kinase Regulatory Subunit 1	GC05P068215	5.56	https://www.genecards.org/cgi-bin/carddisp.pl?gene=PIK3R1
PDCD1	Programmed Cell Death 1	GC02M241849	5.54	https://www.genecards.org/cgi-bin/carddisp.pl?gene=PDCD1
XBP1	X-Box Binding Protein 1	GC22M028794	5.52	https://www.genecards.org/cgi-bin/carddisp.pl?gene=XBP1
MKI67	Marker Of Proliferation Ki-67	GC10M128096	5.51	https://www.genecards.org/cgi-bin/carddisp.pl?gene=MKI67
TP73	Tumor Protein P73	GC01P003652	5.51	https://www.genecards.org/cgi-bin/carddisp.pl?gene=TP73
ITPA	Inosine Triphosphatase	GC20P003189	5.5	https://www.genecards.org/cgi-bin/carddisp.pl?gene=ITPA
LAMC2	Laminin Subunit Gamma 2	GC01P183155	5.5	https://www.genecards.org/cgi-bin/carddisp.pl?gene=LAMC2
AIRE	Autoimmune Regulator	GC21P044285	5.47	https://www.genecards.org/cgi-bin/carddisp.pl?gene=AIRE
SP1	Sp1 Transcription Factor	GC12P053380	5.46	https://www.genecards.org/cgi-bin/carddisp.pl?gene=SP1
TDGF1	Teratocarcinoma-Derived Growth Factor 1	GC03P046576	5.46	https://www.genecards.org/cgi-bin/carddisp.pl?gene=TDGF1
RETN	Resistin	GC19P007669	5.45	https://www.genecards.org/cgi-bin/carddisp.pl?gene=RETN
NCAM1	Neural Cell Adhesion Molecule 1	GC11P112961	5.44	https://www.genecards.org/cgi-bin/carddisp.pl?gene=NCAM1
PTPN2	Protein Tyrosine Phosphatase Non-Receptor Type 2	GC18M015726	5.44	https://www.genecards.org/cgi-bin/carddisp.pl?gene=PTPN2
CXCR3	C-X-C Motif Chemokine Receptor 3	GC0XM071615	5.44	https://www.genecards.org/cgi-bin/carddisp.pl?gene=CXCR3
KRT8	Keratin 8	GC12M052897	5.42	https://www.genecards.org/cgi-bin/carddisp.pl?gene=KRT8
TYK2	Tyrosine Kinase 2	GC19M010350	5.42	https://www.genecards.org/cgi-bin/carddisp.pl?gene=TYK2
TIMP3	TIMP Metallopeptidase Inhibitor 3	GC22P032800	5.41	https://www.genecards.org/cgi-bin/carddisp.pl?gene=TIMP3
CTNNA1	Catenin Alpha 1	GC05P138613	5.4	https://www.genecards.org/cgi-bin/carddisp.pl?gene=CTNNA1
KCNQ1OT1	KCNQ1 Opposite Strand/Antisense Transcript 1	GC11M002661	5.35	https://www.genecards.org/cgi-bin/carddisp.pl?gene=KCNQ1OT1
HOXA11-AS	HOXA11 Antisense RNA	GC07P027184	5.35	https://www.genecards.org/cgi-bin/carddisp.pl?gene=HOXA11-AS
CCR7	C-C Motif Chemokine Receptor 7	GC17M040556	5.35	https://www.genecards.org/cgi-bin/carddisp.pl?gene=CCR7
ITGAM	Integrin Subunit Alpha M	GC16P031326	5.33	https://www.genecards.org/cgi-bin/carddisp.pl?gene=ITGAM
TYR	Tyrosinase	GC11P089177	5.33	https://www.genecards.org/cgi-bin/carddisp.pl?gene=TYR
CD24	CD24 Molecule	GC06M106969	5.32	https://www.genecards.org/cgi-bin/carddisp.pl?gene=CD24
SLIT2	Slit Guidance Ligand 2	GC04P020625	5.31	https://www.genecards.org/cgi-bin/carddisp.pl?gene=SLIT2
AGER	Advanced Glycosylation End-Product Specific Receptor	GC06M032180	5.31	https://www.genecards.org/cgi-bin/carddisp.pl?gene=AGER
LGR5	Leucine Rich Repeat Containing G Protein-Coupled Receptor 5	GC12P071439	5.27	https://www.genecards.org/cgi-bin/carddisp.pl?gene=LGR5
DDX53	DEAD-Box Helicase 53	GC0XP023018	5.27	https://www.genecards.org/cgi-bin/carddisp.pl?gene=DDX53
EDN1	Endothelin 1	GC06P012290	5.25	https://www.genecards.org/cgi-bin/carddisp.pl?gene=EDN1
OTUD3	OTU Deubiquitinase 3	GC01P019881	5.24	https://www.genecards.org/cgi-bin/carddisp.pl?gene=OTUD3
IL19	Interleukin 19	GC01P206798	5.23	https://www.genecards.org/cgi-bin/carddisp.pl?gene=IL19
ALOX12	Arachidonate 12-Lipoxygenase, 12S Type	GC17P006995	5.23	https://www.genecards.org/cgi-bin/carddisp.pl?gene=ALOX12
CLDN8	Claudin 8	GC21M030214	5.22	https://www.genecards.org/cgi-bin/carddisp.pl?gene=CLDN8
ALPP	Alkaline Phosphatase, Placental	GC02P232378	5.22	https://www.genecards.org/cgi-bin/carddisp.pl?gene=ALPP
MUC17	Mucin 17, Cell Surface Associated	GC07P101020	5.22	https://www.genecards.org/cgi-bin/carddisp.pl?gene=MUC17
MMP8	Matrix Metallopeptidase 8	GC11M102617	5.21	https://www.genecards.org/cgi-bin/carddisp.pl?gene=MMP8
SRP54	Signal Recognition Particle 54	GC14P034981	5.21	https://www.genecards.org/cgi-bin/carddisp.pl?gene=SRP54
CXCR1	C-X-C Motif Chemokine Receptor 1	GC02M218162	5.19	https://www.genecards.org/cgi-bin/carddisp.pl?gene=CXCR1
SLC17A5	Solute Carrier Family 17 Member 5	GC06M073593	5.19	https://www.genecards.org/cgi-bin/carddisp.pl?gene=SLC17A5
ENPP7	Ectonucleotide Pyrophosphatase/Phosphodiesterase 7	GC17P079730	5.19	https://www.genecards.org/cgi-bin/carddisp.pl?gene=ENPP7
LAMB1	Laminin Subunit Beta 1	GC07M107923	5.18	https://www.genecards.org/cgi-bin/carddisp.pl?gene=LAMB1
STK11	Serine/Threonine Kinase 11	GC19P001205	5.17	https://www.genecards.org/cgi-bin/carddisp.pl?gene=STK11
GSTT1	Glutathione S-Transferase Theta 1	GC22Mi00270	5.16	https://www.genecards.org/cgi-bin/carddisp.pl?gene=GSTT1
ERGIC1	Endoplasmic Reticulum-Golgi Intermediate Compartment 1	GC05P172834	5.16	https://www.genecards.org/cgi-bin/carddisp.pl?gene=ERGIC1
FCGR3A	Fc Fragment Of IgG Receptor IIIa	GC01M161541	5.15	https://www.genecards.org/cgi-bin/carddisp.pl?gene=FCGR3A
MRAP	Melanocortin 2 Receptor Accessory Protein	GC21P032291	5.13	https://www.genecards.org/cgi-bin/carddisp.pl?gene=MRAP
DMBT1	Deleted In Malignant Brain Tumors 1	GC10P122560	5.13	https://www.genecards.org/cgi-bin/carddisp.pl?gene=DMBT1
LEP	Leptin	GC07P128241	5.13	https://www.genecards.org/cgi-bin/carddisp.pl?gene=LEP
BRINP3	BMP/Retinoic Acid Inducible Neural Specific 3	GC01M190067	5.12	https://www.genecards.org/cgi-bin/carddisp.pl?gene=BRINP3
SOD2	Superoxide Dismutase 2	GC06M159669	5.12	https://www.genecards.org/cgi-bin/carddisp.pl?gene=SOD2
MMP11	Matrix Metallopeptidase 11	GC22P023768	5.11	https://www.genecards.org/cgi-bin/carddisp.pl?gene=MMP11
HLA-DPB1	Major Histocompatibility Complex, Class II, DP Beta 1	GC06P033043	5.1	https://www.genecards.org/cgi-bin/carddisp.pl?gene=HLA-DPB1
NOS3	Nitric Oxide Synthase 3	GC07P150990	5.1	https://www.genecards.org/cgi-bin/carddisp.pl?gene=NOS3
F13A1	Coagulation Factor XIII A Chain	GC06M006144	5.09	https://www.genecards.org/cgi-bin/carddisp.pl?gene=F13A1
CD55	CD55 Molecule (Cromer Blood Group)	GC01P207321	5.09	https://www.genecards.org/cgi-bin/carddisp.pl?gene=CD55
SYNE1	Spectrin Repeat Containing Nuclear Envelope Protein 1	GC06M152121	5.08	https://www.genecards.org/cgi-bin/carddisp.pl?gene=SYNE1
MUC19	Mucin 19, Oligomeric	GC12P040393	5.08	https://www.genecards.org/cgi-bin/carddisp.pl?gene=MUC19
DLAT	Dihydrolipoamide S-Acetyltransferase	GC11P112024	5.05	https://www.genecards.org/cgi-bin/carddisp.pl?gene=DLAT
CDKN2B-AS1	CDKN2B Antisense RNA 1	GC09P021994	5.05	https://www.genecards.org/cgi-bin/carddisp.pl?gene=CDKN2B-AS1
MLKL	Mixed Lineage Kinase Domain Like Pseudokinase	GC16M074705	5.03	https://www.genecards.org/cgi-bin/carddisp.pl?gene=MLKL
EDNRB	Endothelin Receptor Type B	GC13M077895	5.02	https://www.genecards.org/cgi-bin/carddisp.pl?gene=EDNRB
PTGER2	Prostaglandin E Receptor 2	GC14P052314	5.02	https://www.genecards.org/cgi-bin/carddisp.pl?gene=PTGER2
CD69	CD69 Molecule	GC12M012620	5.02	https://www.genecards.org/cgi-bin/carddisp.pl?gene=CD69
CYP2C9	Cytochrome P450 Family 2 Subfamily C Member 9	GC10P094938	5	https://www.genecards.org/cgi-bin/carddisp.pl?gene=CYP2C9
IGFBP3	Insulin Like Growth Factor Binding Protein 3	GC07M045912	5	https://www.genecards.org/cgi-bin/carddisp.pl?gene=IGFBP3
HSPD1	Heat Shock Protein Family D (Hsp60) Member 1	GC02M197486	4.98	https://www.genecards.org/cgi-bin/carddisp.pl?gene=HSPD1
PON1	Paraoxonase 1	GC07M095297	4.98	https://www.genecards.org/cgi-bin/carddisp.pl?gene=PON1
CD46	CD46 Molecule	GC01P207752	4.97	https://www.genecards.org/cgi-bin/carddisp.pl?gene=CD46
NOG	Noggin	GC17P056593	4.96	https://www.genecards.org/cgi-bin/carddisp.pl?gene=NOG
RSPO1	R-Spondin 1	GC01M037612	4.96	https://www.genecards.org/cgi-bin/carddisp.pl?gene=RSPO1
AGT	Angiotensinogen	GC01M230702	4.96	https://www.genecards.org/cgi-bin/carddisp.pl?gene=AGT
WNT2	Wnt Family Member 2	GC07M117276	4.95	https://www.genecards.org/cgi-bin/carddisp.pl?gene=WNT2
HOTAIRM1	HOXA Transcript Antisense RNA, Myeloid-Specific 1	GC07P027095	4.95	https://www.genecards.org/cgi-bin/carddisp.pl?gene=HOTAIRM1
LINC00460	Long Intergenic Non-Protein Coding RNA 460	GC13P106376	4.95	https://www.genecards.org/cgi-bin/carddisp.pl?gene=LINC00460
HIPK1-AS1	HIPK1 Antisense RNA 1	GC01M113924	4.95	https://www.genecards.org/cgi-bin/carddisp.pl?gene=HIPK1-AS1
AGR2	Anterior Gradient 2, Protein Disulphide Isomerase Family Member	GC07M016831	4.94	https://www.genecards.org/cgi-bin/carddisp.pl?gene=AGR2
SOX10	SRY-Box 10	GC22M044201	4.93	https://www.genecards.org/cgi-bin/carddisp.pl?gene=SOX10
RAF1	Raf-1 Proto-Oncogene, Serine/Threonine Kinase	GC03M012583	4.92	https://www.genecards.org/cgi-bin/carddisp.pl?gene=RAF1
HSPA5	Heat Shock Protein Family A (Hsp70) Member 5	GC09M125234	4.92	https://www.genecards.org/cgi-bin/carddisp.pl?gene=HSPA5
NR1H4	Nuclear Receptor Subfamily 1 Group H Member 4	GC12P100473	4.91	https://www.genecards.org/cgi-bin/carddisp.pl?gene=NR1H4
HPS4	HPS4 Biogenesis Of Lysosomal Organelles Complex 3 Subunit 2	GC22M026443	4.89	https://www.genecards.org/cgi-bin/carddisp.pl?gene=HPS4
CYLD	CYLD Lysine 63 Deubiquitinase	GC16P050742	4.89	https://www.genecards.org/cgi-bin/carddisp.pl?gene=CYLD
GPBAR1	G Protein-Coupled Bile Acid Receptor 1	GC02P218259	4.89	https://www.genecards.org/cgi-bin/carddisp.pl?gene=GPBAR1
CXCL2	C-X-C Motif Chemokine Ligand 2	GC04M074097	4.88	https://www.genecards.org/cgi-bin/carddisp.pl?gene=CXCL2
LINC01475	Long Intergenic Non-Protein Coding RNA 1475	GC10M099526	4.88	https://www.genecards.org/cgi-bin/carddisp.pl?gene=LINC01475
MIR132	MicroRNA 132	GC17M002049	4.88	https://www.genecards.org/cgi-bin/carddisp.pl?gene=MIR132
DST	Dystonin	GC06M056457	4.87	https://www.genecards.org/cgi-bin/carddisp.pl?gene=DST
PLA2G2E	Phospholipase A2 Group IIE	GC01M019920	4.85	https://www.genecards.org/cgi-bin/carddisp.pl?gene=PLA2G2E
OPRM1	Opioid Receptor Mu 1	GC06P153921	4.85	https://www.genecards.org/cgi-bin/carddisp.pl?gene=OPRM1
CEACAM7	Carcinoembryonic Antigen Related Cell Adhesion Molecule 7	GC19M041673	4.84	https://www.genecards.org/cgi-bin/carddisp.pl?gene=CEACAM7
NOTCH1	Notch Receptor 1	GC09M136558	4.83	https://www.genecards.org/cgi-bin/carddisp.pl?gene=NOTCH1
FABP2	Fatty Acid Binding Protein 2	GC04M119317	4.82	https://www.genecards.org/cgi-bin/carddisp.pl?gene=FABP2
NPSR1	Neuropeptide S Receptor 1	GC07P034664	4.8	https://www.genecards.org/cgi-bin/carddisp.pl?gene=NPSR1
FGFR2	Fibroblast Growth Factor Receptor 2	GC10M121401	4.78	https://www.genecards.org/cgi-bin/carddisp.pl?gene=FGFR2
LMNA	Lamin A/C	GC01P156082	4.78	https://www.genecards.org/cgi-bin/carddisp.pl?gene=LMNA
MUC20	Mucin 20, Cell Surface Associated	GC03P195720	4.77	https://www.genecards.org/cgi-bin/carddisp.pl?gene=MUC20
PDCD4	Programmed Cell Death 4	GC10P110871	4.76	https://www.genecards.org/cgi-bin/carddisp.pl?gene=PDCD4
WNT1	Wnt Family Member 1	GC12P049026	4.76	https://www.genecards.org/cgi-bin/carddisp.pl?gene=WNT1
VEGFD	Vascular Endothelial Growth Factor D	GC0XM015345	4.76	https://www.genecards.org/cgi-bin/carddisp.pl?gene=VEGFD
HOTAIR	HOX Transcript Antisense RNA	GC12M053962	4.76	https://www.genecards.org/cgi-bin/carddisp.pl?gene=HOTAIR
ATM	ATM Serine/Threonine Kinase	GC11P108127	4.76	https://www.genecards.org/cgi-bin/carddisp.pl?gene=ATM
IL33	Interleukin 33	GC09P006206	4.75	https://www.genecards.org/cgi-bin/carddisp.pl?gene=IL33
CCT5	Chaperonin Containing TCP1 Subunit 5	GC05P010236	4.75	https://www.genecards.org/cgi-bin/carddisp.pl?gene=CCT5
ENG	Endoglin	GC09M127815	4.73	https://www.genecards.org/cgi-bin/carddisp.pl?gene=ENG
CCR9	C-C Motif Chemokine Receptor 9	GC03P045903	4.73	https://www.genecards.org/cgi-bin/carddisp.pl?gene=CCR9
CDK1	Cyclin Dependent Kinase 1	GC10P060772	4.71	https://www.genecards.org/cgi-bin/carddisp.pl?gene=CDK1
MIRLET7F1	MicroRNA Let-7f-1	GC09P094197	4.71	https://www.genecards.org/cgi-bin/carddisp.pl?gene=MIRLET7F1
GSDMB	Gasdermin B	GC17M039904	4.71	https://www.genecards.org/cgi-bin/carddisp.pl?gene=GSDMB
SKIV2L	Ski2 Like RNA Helicase	GC06P031958	4.7	https://www.genecards.org/cgi-bin/carddisp.pl?gene=SKIV2L
HLA-E	Major Histocompatibility Complex, Class I, E	GC06P032449	4.68	https://www.genecards.org/cgi-bin/carddisp.pl?gene=HLA-E
KNG1	Kininogen 1	GC03P186717	4.68	https://www.genecards.org/cgi-bin/carddisp.pl?gene=KNG1
KIT	KIT Proto-Oncogene, Receptor Tyrosine Kinase	GC04P054657	4.68	https://www.genecards.org/cgi-bin/carddisp.pl?gene=KIT
VWF	Von Willebrand Factor	GC12M005917	4.67	https://www.genecards.org/cgi-bin/carddisp.pl?gene=VWF
CYP1A2	Cytochrome P450 Family 1 Subfamily A Member 2	GC15P074748	4.66	https://www.genecards.org/cgi-bin/carddisp.pl?gene=CYP1A2
WT1	WT1 Transcription Factor	GC11M032365	4.66	https://www.genecards.org/cgi-bin/carddisp.pl?gene=WT1
DLD	Dihydrolipoamide Dehydrogenase	GC07P107890	4.66	https://www.genecards.org/cgi-bin/carddisp.pl?gene=DLD
IL21R	Interleukin 21 Receptor	GC16P027413	4.65	https://www.genecards.org/cgi-bin/carddisp.pl?gene=IL21R
POMC	Proopiomelanocortin	GC02M025160	4.64	https://www.genecards.org/cgi-bin/carddisp.pl?gene=POMC
RARB	Retinoic Acid Receptor Beta	GC03P025194	4.64	https://www.genecards.org/cgi-bin/carddisp.pl?gene=RARB
CD163	CD163 Molecule	GC12M007518	4.6	https://www.genecards.org/cgi-bin/carddisp.pl?gene=CD163
CEACAM1	Carcinoembryonic Antigen Related Cell Adhesion Molecule 1	GC19M042507	4.59	https://www.genecards.org/cgi-bin/carddisp.pl?gene=CEACAM1
CFI	Complement Factor I	GC04M109740	4.58	https://www.genecards.org/cgi-bin/carddisp.pl?gene=CFI
SLC44A4	Solute Carrier Family 44 Member 4	GC06M031863	4.57	https://www.genecards.org/cgi-bin/carddisp.pl?gene=SLC44A4
G6PC3	Glucose-6-Phosphatase Catalytic Subunit 3	GC17P044070	4.57	https://www.genecards.org/cgi-bin/carddisp.pl?gene=G6PC3
MUC16	Mucin 16, Cell Surface Associated	GC19M008904	4.55	https://www.genecards.org/cgi-bin/carddisp.pl?gene=MUC16
PUS10	Pseudouridine Synthase 10	GC02M060940	4.55	https://www.genecards.org/cgi-bin/carddisp.pl?gene=PUS10
DSP	Desmoplakin	GC06P007541	4.54	https://www.genecards.org/cgi-bin/carddisp.pl?gene=DSP
GDF15	Growth Differentiation Factor 15	GC19P020641	4.54	https://www.genecards.org/cgi-bin/carddisp.pl?gene=GDF15
VEGFC	Vascular Endothelial Growth Factor C	GC04M176683	4.52	https://www.genecards.org/cgi-bin/carddisp.pl?gene=VEGFC
ORMDL3	ORMDL Sphingolipid Biosynthesis Regulator 3	GC17M039921	4.51	https://www.genecards.org/cgi-bin/carddisp.pl?gene=ORMDL3
GGT1	Gamma-Glutamyltransferase 1	GC22P024583	4.51	https://www.genecards.org/cgi-bin/carddisp.pl?gene=GGT1
NME1	NME/NM23 Nucleoside Diphosphate Kinase 1	GC17P051154	4.5	https://www.genecards.org/cgi-bin/carddisp.pl?gene=NME1
IGSF6	Immunoglobulin Superfamily Member 6	GC16M021652	4.49	https://www.genecards.org/cgi-bin/carddisp.pl?gene=IGSF6
TCN2	Transcobalamin 2	GC22P030606	4.49	https://www.genecards.org/cgi-bin/carddisp.pl?gene=TCN2
RAC1	Rac Family Small GTPase 1	GC07P006380	4.48	https://www.genecards.org/cgi-bin/carddisp.pl?gene=RAC1
FLT4	Fms Related Tyrosine Kinase 4	GC05M180607	4.48	https://www.genecards.org/cgi-bin/carddisp.pl?gene=FLT4
UMPS	Uridine Monophosphate Synthetase	GC03P124730	4.48	https://www.genecards.org/cgi-bin/carddisp.pl?gene=UMPS
PTENP1	Phosphatase And Tensin Homolog Pseudogene 1	GC09M033665	4.48	https://www.genecards.org/cgi-bin/carddisp.pl?gene=PTENP1
TUG1	Taurine Up-Regulated 1	GC22P030969	4.48	https://www.genecards.org/cgi-bin/carddisp.pl?gene=TUG1
UCA1	Urothelial Cancer Associated 1	GC19P015828	4.48	https://www.genecards.org/cgi-bin/carddisp.pl?gene=UCA1
PHOX2B	Paired Like Homeobox 2B	GC04M041746	4.46	https://www.genecards.org/cgi-bin/carddisp.pl?gene=PHOX2B
TNFRSF25	TNF Receptor Superfamily Member 25	GC01M006521	4.46	https://www.genecards.org/cgi-bin/carddisp.pl?gene=TNFRSF25
CXCL9	C-X-C Motif Chemokine Ligand 9	GC04M076001	4.46	https://www.genecards.org/cgi-bin/carddisp.pl?gene=CXCL9
TRAF3IP2	TRAF3 Interacting Protein 2	GC06M111555	4.45	https://www.genecards.org/cgi-bin/carddisp.pl?gene=TRAF3IP2
CCNY	Cyclin Y	GC10P035254	4.44	https://www.genecards.org/cgi-bin/carddisp.pl?gene=CCNY
ARFRP1	ADP Ribosylation Factor Related Protein 1	GC20M063698	4.43	https://www.genecards.org/cgi-bin/carddisp.pl?gene=ARFRP1
GNB3	G Protein Subunit Beta 3	GC12P006839	4.42	https://www.genecards.org/cgi-bin/carddisp.pl?gene=GNB3
OGG1	8-Oxoguanine DNA Glycosylase	GC03P009751	4.42	https://www.genecards.org/cgi-bin/carddisp.pl?gene=OGG1
WNT6	Wnt Family Member 6	GC02P218859	4.42	https://www.genecards.org/cgi-bin/carddisp.pl?gene=WNT6
MEG3	Maternally Expressed 3	GC14P103811	4.42	https://www.genecards.org/cgi-bin/carddisp.pl?gene=MEG3
CASC2	Cancer Susceptibility 2	GC10P118046	4.42	https://www.genecards.org/cgi-bin/carddisp.pl?gene=CASC2
FER1L4	Fer-1 Like Family Member 4 (Pseudogene)	GC20M035558	4.42	https://www.genecards.org/cgi-bin/carddisp.pl?gene=FER1L4
PVT1	Pvt1 Oncogene	GC08P127808	4.42	https://www.genecards.org/cgi-bin/carddisp.pl?gene=PVT1
TINCR	TINCR Ubiquitin Domain Containing	GC19M005558	4.42	https://www.genecards.org/cgi-bin/carddisp.pl?gene=TINCR
XIST	X Inactive Specific Transcript	GC0XM073820	4.42	https://www.genecards.org/cgi-bin/carddisp.pl?gene=XIST
MALAT1	Metastasis Associated Lung Adenocarcinoma Transcript 1	GC11P065497	4.42	https://www.genecards.org/cgi-bin/carddisp.pl?gene=MALAT1
SNHG12	Small Nucleolar RNA Host Gene 12	GC01M028578	4.42	https://www.genecards.org/cgi-bin/carddisp.pl?gene=SNHG12
NEAT1	Nuclear Paraspeckle Assembly Transcript 1	GC11P065550	4.42	https://www.genecards.org/cgi-bin/carddisp.pl?gene=NEAT1
CRNDE	Colorectal Neoplasia Differentially Expressed	GC16M054845	4.42	https://www.genecards.org/cgi-bin/carddisp.pl?gene=CRNDE
HOTTIP	HOXA Distal Transcript Antisense RNA	GC07P027198	4.42	https://www.genecards.org/cgi-bin/carddisp.pl?gene=HOTTIP
SNHG1	Small Nucleolar RNA Host Gene 1	GC11M062992	4.42	https://www.genecards.org/cgi-bin/carddisp.pl?gene=SNHG1
SOX2-OT	SOX2 Overlapping Transcript	GC03P180989	4.42	https://www.genecards.org/cgi-bin/carddisp.pl?gene=SOX2-OT
MIR191	MicroRNA 191	GC03M049100	4.42	https://www.genecards.org/cgi-bin/carddisp.pl?gene=MIR191
DANCR	Differentiation Antagonizing Non-Protein Coding RNA	GC04P052712	4.42	https://www.genecards.org/cgi-bin/carddisp.pl?gene=DANCR
MIR107	MicroRNA 107	GC10M089604	4.42	https://www.genecards.org/cgi-bin/carddisp.pl?gene=MIR107
MIR24-2	MicroRNA 24-2	GC19M013944	4.42	https://www.genecards.org/cgi-bin/carddisp.pl?gene=MIR24-2
PCAT1	Prostate Cancer Associated Transcript 1	GC08P126559	4.42	https://www.genecards.org/cgi-bin/carddisp.pl?gene=PCAT1
SNHG5	Small Nucleolar RNA Host Gene 5	GC06M085660	4.42	https://www.genecards.org/cgi-bin/carddisp.pl?gene=SNHG5
ZFAS1	ZNFX1 Antisense RNA 1	GC20P049333	4.42	https://www.genecards.org/cgi-bin/carddisp.pl?gene=ZFAS1
MIR24-1	MicroRNA 24-1	GC09P095086	4.42	https://www.genecards.org/cgi-bin/carddisp.pl?gene=MIR24-1
LINC00261	Long Intergenic Non-Protein Coding RNA 261	GC20M022529	4.42	https://www.genecards.org/cgi-bin/carddisp.pl?gene=LINC00261
BCAR4	Breast Cancer Anti-Estrogen Resistance 4	GC16M011819	4.42	https://www.genecards.org/cgi-bin/carddisp.pl?gene=BCAR4
RPL34-AS1	RPL34 Antisense RNA 1 (Head To Head)	GC04M108538	4.42	https://www.genecards.org/cgi-bin/carddisp.pl?gene=RPL34-AS1
HNF1A-AS1	HNF1A Antisense RNA 1	GC12M120987	4.42	https://www.genecards.org/cgi-bin/carddisp.pl?gene=HNF1A-AS1
HOXA-AS2	HOXA Cluster Antisense RNA 2	GC07P027107	4.42	https://www.genecards.org/cgi-bin/carddisp.pl?gene=HOXA-AS2
MIR106A	MicroRNA 106a	GC0XM134233	4.42	https://www.genecards.org/cgi-bin/carddisp.pl?gene=MIR106A
HULC	Hepatocellular Carcinoma Up-Regulated Long Non-Coding RNA	GC06P008652	4.42	https://www.genecards.org/cgi-bin/carddisp.pl?gene=HULC
LINC-ROR	Long Intergenic Non-Protein Coding RNA, Regulator Of Reprogramming	GC18M057054	4.42	https://www.genecards.org/cgi-bin/carddisp.pl?gene=LINC-ROR
FEZF1-AS1	FEZF1 Antisense RNA 1	GC07P122303	4.42	https://www.genecards.org/cgi-bin/carddisp.pl?gene=FEZF1-AS1
CYTOR	Cytoskeleton Regulator RNA	GC02P087457	4.42	https://www.genecards.org/cgi-bin/carddisp.pl?gene=CYTOR
SNHG16	Small Nucleolar RNA Host Gene 16	GC17P076559	4.42	https://www.genecards.org/cgi-bin/carddisp.pl?gene=SNHG16
SNHG20	Small Nucleolar RNA Host Gene 20	GC17P077087	4.42	https://www.genecards.org/cgi-bin/carddisp.pl?gene=SNHG20
SNHG6	Small Nucleolar RNA Host Gene 6	GC08M066921	4.42	https://www.genecards.org/cgi-bin/carddisp.pl?gene=SNHG6
ZEB1-AS1	ZEB1 Antisense RNA 1	GC10M031206	4.42	https://www.genecards.org/cgi-bin/carddisp.pl?gene=ZEB1-AS1
AFAP1-AS1	AFAP1 Antisense RNA 1	GC04P007756	4.42	https://www.genecards.org/cgi-bin/carddisp.pl?gene=AFAP1-AS1
PRNCR1	Prostate Cancer Associated Non-Coding RNA 1	GC08P127079	4.42	https://www.genecards.org/cgi-bin/carddisp.pl?gene=PRNCR1
TUSC7	Tumor Suppressor Candidate 7	GC03P116709	4.42	https://www.genecards.org/cgi-bin/carddisp.pl?gene=TUSC7
TMEM238L	Transmembrane Protein 238 Like	GC17M010795	4.42	https://www.genecards.org/cgi-bin/carddisp.pl?gene=TMEM238L
BLACAT1	Bladder Cancer Associated Transcript 1	GC01M205434	4.42	https://www.genecards.org/cgi-bin/carddisp.pl?gene=BLACAT1
NPTN-IT1	NPTN Intronic Transcript 1	GC15M073566	4.42	https://www.genecards.org/cgi-bin/carddisp.pl?gene=NPTN-IT1
BANCR	BRAF-Activated Non-Protein Coding RNA	GC09M069296	4.42	https://www.genecards.org/cgi-bin/carddisp.pl?gene=BANCR
GAPLINC	Gastric Adenocarcinoma Associated, Positive CD44 Regulator, Long Intergenic Non-Coding RNA	GC18P003467	4.42	https://www.genecards.org/cgi-bin/carddisp.pl?gene=GAPLINC
SPRY4-IT1	SPRY4 Intronic Transcript 1	GC05U901574	4.42	https://www.genecards.org/cgi-bin/carddisp.pl?gene=SPRY4-IT1
PANDAR	Promoter Of CDKN1A Antisense DNA Damage Activated RNA	GC06M036673	4.42	https://www.genecards.org/cgi-bin/carddisp.pl?gene=PANDAR
GHET1	Gastric Carcinoma Proliferation Enhancing Transcript 1	GC07P149020	4.42	https://www.genecards.org/cgi-bin/carddisp.pl?gene=GHET1
NCRUPAR	Non-Protein Coding RNA, Upstream Of F2R/PAR1	GC05P076713	4.42	https://www.genecards.org/cgi-bin/carddisp.pl?gene=NCRUPAR
DUXAP9	Double Homeobox A Pseudogene 9	GC14P019211	4.42	https://www.genecards.org/cgi-bin/carddisp.pl?gene=DUXAP9
TP53COR1	Tumor Protein P53 Pathway Corepressor 1	GC06U903133	4.42	https://www.genecards.org/cgi-bin/carddisp.pl?gene=TP53COR1
LNCRNA-ATB	Long Noncoding RNA Activated By TGF-Beta	GC14U902188	4.42	https://www.genecards.org/cgi-bin/carddisp.pl?gene=LNCRNA-ATB
HSPA4	Heat Shock Protein Family A (Hsp70) Member 4	GC05P133051	4.42	https://www.genecards.org/cgi-bin/carddisp.pl?gene=HSPA4
CX3CL1	C-X3-C Motif Chemokine Ligand 1	GC16P057372	4.41	https://www.genecards.org/cgi-bin/carddisp.pl?gene=CX3CL1
GJB6	Gap Junction Protein Beta 6	GC13M020221	4.39	https://www.genecards.org/cgi-bin/carddisp.pl?gene=GJB6
NTN1	Netrin 1	GC17P009021	4.37	https://www.genecards.org/cgi-bin/carddisp.pl?gene=NTN1
CYBA	Cytochrome B-245 Alpha Chain	GC16M088643	4.37	https://www.genecards.org/cgi-bin/carddisp.pl?gene=CYBA
GDNF	Glial Cell Derived Neurotrophic Factor	GC05M037812	4.36	https://www.genecards.org/cgi-bin/carddisp.pl?gene=GDNF
CP	Ceruloplasmin	GC03M149162	4.36	https://www.genecards.org/cgi-bin/carddisp.pl?gene=CP
ZAP70	Zeta Chain Of T Cell Receptor Associated Protein Kinase 70	GC02P097696	4.34	https://www.genecards.org/cgi-bin/carddisp.pl?gene=ZAP70
CD28	CD28 Molecule	GC02P203706	4.34	https://www.genecards.org/cgi-bin/carddisp.pl?gene=CD28
UBE4A	Ubiquitination Factor E4A	GC11P118359	4.34	https://www.genecards.org/cgi-bin/carddisp.pl?gene=UBE4A
CLDN4	Claudin 4	GC07P073799	4.32	https://www.genecards.org/cgi-bin/carddisp.pl?gene=CLDN4
CHUK	Component Of Inhibitor Of Nuclear Factor Kappa B Kinase Complex	GC10M100188	4.31	https://www.genecards.org/cgi-bin/carddisp.pl?gene=CHUK
PTK2	Protein Tyrosine Kinase 2	GC08M140657	4.31	https://www.genecards.org/cgi-bin/carddisp.pl?gene=PTK2
TNFRSF14	TNF Receptor Superfamily Member 14	GC01P002555	4.29	https://www.genecards.org/cgi-bin/carddisp.pl?gene=TNFRSF14
PTH	Parathyroid Hormone	GC11M013470	4.28	https://www.genecards.org/cgi-bin/carddisp.pl?gene=PTH
IL1RAPL2	Interleukin 1 Receptor Accessory Protein Like 2	GC0XP104566	4.28	https://www.genecards.org/cgi-bin/carddisp.pl?gene=IL1RAPL2
TREX1	Three Prime Repair Exonuclease 1	GC03P048506	4.27	https://www.genecards.org/cgi-bin/carddisp.pl?gene=TREX1
GUSB	Glucuronidase Beta	GC07M065960	4.26	https://www.genecards.org/cgi-bin/carddisp.pl?gene=GUSB
GSK3B	Glycogen Synthase Kinase 3 Beta	GC03M119821	4.25	https://www.genecards.org/cgi-bin/carddisp.pl?gene=GSK3B
MIR27B	MicroRNA 27b	GC09P095102	4.25	https://www.genecards.org/cgi-bin/carddisp.pl?gene=MIR27B
ABCC1	ATP Binding Cassette Subfamily C Member 1	GC16P015949	4.25	https://www.genecards.org/cgi-bin/carddisp.pl?gene=ABCC1
IGFBP7	Insulin Like Growth Factor Binding Protein 7	GC04M057030	4.25	https://www.genecards.org/cgi-bin/carddisp.pl?gene=IGFBP7
EREG	Epiregulin	GC04P074366	4.25	https://www.genecards.org/cgi-bin/carddisp.pl?gene=EREG
CSE1L	Chromosome Segregation 1 Like	GC20P049046	4.24	https://www.genecards.org/cgi-bin/carddisp.pl?gene=CSE1L
NLRC4	NLR Family CARD Domain Containing 4	GC02M032224	4.24	https://www.genecards.org/cgi-bin/carddisp.pl?gene=NLRC4
SI	Sucrase-Isomaltase	GC03M164978	4.23	https://www.genecards.org/cgi-bin/carddisp.pl?gene=SI
NRON	Non-Coding Repressor Of NFAT	GC09M126407	4.22	https://www.genecards.org/cgi-bin/carddisp.pl?gene=NRON
MIR29B2	MicroRNA 29b-2	GC01M207810	4.22	https://www.genecards.org/cgi-bin/carddisp.pl?gene=MIR29B2
RHO	Rhodopsin	GC03P130138	4.22	https://www.genecards.org/cgi-bin/carddisp.pl?gene=RHO
MIR125A	MicroRNA 125a	GC19P051733	4.2	https://www.genecards.org/cgi-bin/carddisp.pl?gene=MIR125A
DDIT3	DNA Damage Inducible Transcript 3	GC12M057516	4.2	https://www.genecards.org/cgi-bin/carddisp.pl?gene=DDIT3
ANTXR2	ANTXR Cell Adhesion Molecule 2	GC04M079901	4.16	https://www.genecards.org/cgi-bin/carddisp.pl?gene=ANTXR2
CXCL12	C-X-C Motif Chemokine Ligand 12	GC10M044334	4.15	https://www.genecards.org/cgi-bin/carddisp.pl?gene=CXCL12
KIAA1109	KIAA1109	GC04P122152	4.14	https://www.genecards.org/cgi-bin/carddisp.pl?gene=KIAA1109
GZMB	Granzyme B	GC14M024630	4.14	https://www.genecards.org/cgi-bin/carddisp.pl?gene=GZMB
IRF1	Interferon Regulatory Factor 1	GC05M132481	4.13	https://www.genecards.org/cgi-bin/carddisp.pl?gene=IRF1
SPP1	Secreted Phosphoprotein 1	GC04P087975	4.12	https://www.genecards.org/cgi-bin/carddisp.pl?gene=SPP1
THBD	Thrombomodulin	GC20M023026	4.11	https://www.genecards.org/cgi-bin/carddisp.pl?gene=THBD
PRF1	Perforin 1	GC10M070597	4.11	https://www.genecards.org/cgi-bin/carddisp.pl?gene=PRF1
PPARD	Peroxisome Proliferator Activated Receptor Delta	GC06P043121	4.1	https://www.genecards.org/cgi-bin/carddisp.pl?gene=PPARD
GADD45A	Growth Arrest And DNA Damage Inducible Alpha	GC01P067685	4.1	https://www.genecards.org/cgi-bin/carddisp.pl?gene=GADD45A
MSH3	MutS Homolog 3	GC05P080654	4.1	https://www.genecards.org/cgi-bin/carddisp.pl?gene=MSH3
MIR135B	MicroRNA 135b	GC01M205448	4.1	https://www.genecards.org/cgi-bin/carddisp.pl?gene=MIR135B
HBEGF	Heparin Binding EGF Like Growth Factor	GC05M140332	4.1	https://www.genecards.org/cgi-bin/carddisp.pl?gene=HBEGF
EDN3	Endothelin 3	GC20P059300	4.1	https://www.genecards.org/cgi-bin/carddisp.pl?gene=EDN3
ICAM3	Intercellular Adhesion Molecule 3	GC19M010335	4.09	https://www.genecards.org/cgi-bin/carddisp.pl?gene=ICAM3
SNCA	Synuclein Alpha	GC04M089724	4.08	https://www.genecards.org/cgi-bin/carddisp.pl?gene=SNCA
AXIN1	Axin 1	GC16M000338	4.08	https://www.genecards.org/cgi-bin/carddisp.pl?gene=AXIN1
FBXW7	F-Box And WD Repeat Domain Containing 7	GC04M152321	4.08	https://www.genecards.org/cgi-bin/carddisp.pl?gene=FBXW7
MTA1	Metastasis Associated 1	GC14P105419	4.08	https://www.genecards.org/cgi-bin/carddisp.pl?gene=MTA1
CDX1	Caudal Type Homeobox 1	GC05P150133	4.08	https://www.genecards.org/cgi-bin/carddisp.pl?gene=CDX1
CD3D	CD3d Molecule	GC11M118338	4.08	https://www.genecards.org/cgi-bin/carddisp.pl?gene=CD3D
ZEB1	Zinc Finger E-Box Binding Homeobox 1	GC10P031330	4.08	https://www.genecards.org/cgi-bin/carddisp.pl?gene=ZEB1
MIR133B	MicroRNA 133b	GC06P052148	4.08	https://www.genecards.org/cgi-bin/carddisp.pl?gene=MIR133B
MIR137	MicroRNA 137	GC01M098046	4.08	https://www.genecards.org/cgi-bin/carddisp.pl?gene=MIR137
MIR129-2	MicroRNA 129-2	GC11P043626	4.08	https://www.genecards.org/cgi-bin/carddisp.pl?gene=MIR129-2
FCGR2B	Fc Fragment Of IgG Receptor IIb	GC01P161663	4.07	https://www.genecards.org/cgi-bin/carddisp.pl?gene=FCGR2B
AOC1	Amine Oxidase Copper Containing 1	GC07P150824	4.07	https://www.genecards.org/cgi-bin/carddisp.pl?gene=AOC1
EPO	Erythropoietin	GC07P100720	4.07	https://www.genecards.org/cgi-bin/carddisp.pl?gene=EPO
ZPBP2	Zona Pellucida Binding Protein 2	GC17P039869	4.06	https://www.genecards.org/cgi-bin/carddisp.pl?gene=ZPBP2
MST1R	Macrophage Stimulating 1 Receptor	GC03M049924	4.03	https://www.genecards.org/cgi-bin/carddisp.pl?gene=MST1R
CHEK2	Checkpoint Kinase 2	GC22M028687	4.03	https://www.genecards.org/cgi-bin/carddisp.pl?gene=CHEK2
ERBB3	Erb-B2 Receptor Tyrosine Kinase 3	GC12P056079	4.03	https://www.genecards.org/cgi-bin/carddisp.pl?gene=ERBB3
EPHB2	EPH Receptor B2	GC01P022710	4.03	https://www.genecards.org/cgi-bin/carddisp.pl?gene=EPHB2
BRCA1	BRCA1 DNA Repair Associated	GC17M043044	4.03	https://www.genecards.org/cgi-bin/carddisp.pl?gene=BRCA1
TNFRSF10B	TNF Receptor Superfamily Member 10b	GC08M023020	4.03	https://www.genecards.org/cgi-bin/carddisp.pl?gene=TNFRSF10B
CACNA1G	Calcium Voltage-Gated Channel Subunit Alpha1 G	GC17P050561	4.03	https://www.genecards.org/cgi-bin/carddisp.pl?gene=CACNA1G
CCND2	Cyclin D2	GC12P006034	4.03	https://www.genecards.org/cgi-bin/carddisp.pl?gene=CCND2
WNT5A	Wnt Family Member 5A	GC03M055474	4.03	https://www.genecards.org/cgi-bin/carddisp.pl?gene=WNT5A
PPP2R1B	Protein Phosphatase 2 Scaffold Subunit Abeta	GC11M111695	4.03	https://www.genecards.org/cgi-bin/carddisp.pl?gene=PPP2R1B
LEF1	Lymphoid Enhancer Binding Factor 1	GC04M108047	4.03	https://www.genecards.org/cgi-bin/carddisp.pl?gene=LEF1
CCNB1	Cyclin B1	GC05P069167	4.03	https://www.genecards.org/cgi-bin/carddisp.pl?gene=CCNB1
E2F4	E2F Transcription Factor 4	GC16P067226	4.03	https://www.genecards.org/cgi-bin/carddisp.pl?gene=E2F4
BAK1	BCL2 Antagonist/Killer 1	GC06M033572	4.03	https://www.genecards.org/cgi-bin/carddisp.pl?gene=BAK1
SOX5	SRY-Box 5	GC12M023452	4.03	https://www.genecards.org/cgi-bin/carddisp.pl?gene=SOX5
PXN	Paxillin	GC12M120210	4.03	https://www.genecards.org/cgi-bin/carddisp.pl?gene=PXN
TIAM1	T Cell Lymphoma Invasion And Metastasis 1	GC21M031118	4.03	https://www.genecards.org/cgi-bin/carddisp.pl?gene=TIAM1
TFDP1	Transcription Factor Dp-1	GC13P113584	4.03	https://www.genecards.org/cgi-bin/carddisp.pl?gene=TFDP1
KLF5	Kruppel Like Factor 5	GC13P073054	4.03	https://www.genecards.org/cgi-bin/carddisp.pl?gene=KLF5
FZD10	Frizzled Class Receptor 10	GC12P130162	4.03	https://www.genecards.org/cgi-bin/carddisp.pl?gene=FZD10
E2F1	E2F Transcription Factor 1	GC20M033675	4.03	https://www.genecards.org/cgi-bin/carddisp.pl?gene=E2F1
SEPSECS	Sep (O-Phosphoserine) TRNA:Sec (Selenocysteine) TRNA Synthase	GC04M025121	4.03	https://www.genecards.org/cgi-bin/carddisp.pl?gene=SEPSECS
S100A4	S100 Calcium Binding Protein A4	GC01M153518	4.03	https://www.genecards.org/cgi-bin/carddisp.pl?gene=S100A4
TCF7	Transcription Factor 7	GC05P134114	4.03	https://www.genecards.org/cgi-bin/carddisp.pl?gene=TCF7
TPH1	Tryptophan Hydroxylase 1	GC11M018040	4.03	https://www.genecards.org/cgi-bin/carddisp.pl?gene=TPH1
FPGS	Folylpolyglutamate Synthase	GC09P127794	4.03	https://www.genecards.org/cgi-bin/carddisp.pl?gene=FPGS
PHLPP1	PH Domain And Leucine Rich Repeat Protein Phosphatase 1	GC18P062715	4.03	https://www.genecards.org/cgi-bin/carddisp.pl?gene=PHLPP1
PHLPP2	PH Domain And Leucine Rich Repeat Protein Phosphatase 2	GC16M071674	4.03	https://www.genecards.org/cgi-bin/carddisp.pl?gene=PHLPP2
UHRF1	Ubiquitin Like With PHD And Ring Finger Domains 1	GC19P004910	4.03	https://www.genecards.org/cgi-bin/carddisp.pl?gene=UHRF1
HLTF	Helicase Like Transcription Factor	GC03M149030	4.03	https://www.genecards.org/cgi-bin/carddisp.pl?gene=HLTF
AGO2	Argonaute RISC Catalytic Component 2	GC08M140522	4.03	https://www.genecards.org/cgi-bin/carddisp.pl?gene=AGO2
PMS1	PMS1 Homolog 1, Mismatch Repair System Component	GC02P189784	4.03	https://www.genecards.org/cgi-bin/carddisp.pl?gene=PMS1
RNF43	Ring Finger Protein 43	GC17M058352	4.03	https://www.genecards.org/cgi-bin/carddisp.pl?gene=RNF43
HTR3E	5-Hydroxytryptamine Receptor 3E	GC03P184098	4.03	https://www.genecards.org/cgi-bin/carddisp.pl?gene=HTR3E
PSG2	Pregnancy Specific Beta-1-Glycoprotein 2	GC19M043064	4.03	https://www.genecards.org/cgi-bin/carddisp.pl?gene=PSG2
FAM98B	Family With Sequence Similarity 98 Member B	GC15P038454	4.03	https://www.genecards.org/cgi-bin/carddisp.pl?gene=FAM98B
FAM98A	Family With Sequence Similarity 98 Member A	GC02M033583	4.03	https://www.genecards.org/cgi-bin/carddisp.pl?gene=FAM98A
COLCA2	Colorectal Cancer Associated 2	GC11P111298	4.03	https://www.genecards.org/cgi-bin/carddisp.pl?gene=COLCA2
COLCA1	Colorectal Cancer Associated 1	GC11M111290	4.03	https://www.genecards.org/cgi-bin/carddisp.pl?gene=COLCA1
TP53TG1	TP53 Target 1	GC07M087325	4.03	https://www.genecards.org/cgi-bin/carddisp.pl?gene=TP53TG1
LINC00472	Long Intergenic Non-Protein Coding RNA 472	GC06M071344	4.03	https://www.genecards.org/cgi-bin/carddisp.pl?gene=LINC00472
MIR10A	MicroRNA 10a	GC17M048579	4.03	https://www.genecards.org/cgi-bin/carddisp.pl?gene=MIR10A
MIR10B	MicroRNA 10b	GC02P176150	4.03	https://www.genecards.org/cgi-bin/carddisp.pl?gene=MIR10B
MIR128-2	MicroRNA 128-2	GC03P035753	4.03	https://www.genecards.org/cgi-bin/carddisp.pl?gene=MIR128-2
MIR9-1	MicroRNA 9-1	GC01M156420	4.03	https://www.genecards.org/cgi-bin/carddisp.pl?gene=MIR9-1
MIRLET7B	MicroRNA Let-7b	GC22P046123	4.03	https://www.genecards.org/cgi-bin/carddisp.pl?gene=MIRLET7B
MIR23A	MicroRNA 23a	GC19M013954	4.03	https://www.genecards.org/cgi-bin/carddisp.pl?gene=MIR23A
MIR139	MicroRNA 139	GC11M072615	4.03	https://www.genecards.org/cgi-bin/carddisp.pl?gene=MIR139
MIR181A2	MicroRNA 181a-2	GC09P124692	4.03	https://www.genecards.org/cgi-bin/carddisp.pl?gene=MIR181A2
MIR182	MicroRNA 182	GC07M129770	4.03	https://www.genecards.org/cgi-bin/carddisp.pl?gene=MIR182
MIR96	MicroRNA 96	GC07M129774	4.03	https://www.genecards.org/cgi-bin/carddisp.pl?gene=MIR96
MIRLET7G	MicroRNA Let-7g	GC03M052268	4.03	https://www.genecards.org/cgi-bin/carddisp.pl?gene=MIRLET7G
MIR32	MicroRNA 32	GC09M109046	4.03	https://www.genecards.org/cgi-bin/carddisp.pl?gene=MIR32
MIR339	MicroRNA 339	GC07M001022	4.03	https://www.genecards.org/cgi-bin/carddisp.pl?gene=MIR339
MIR345	MicroRNA 345	GC14P100307	4.03	https://www.genecards.org/cgi-bin/carddisp.pl?gene=MIR345
FBXL19-AS1	FBXL19 Antisense RNA 1	GC16M030932	4.03	https://www.genecards.org/cgi-bin/carddisp.pl?gene=FBXL19-AS1
POU5F1P4	POU Class 5 Homeobox 1 Pseudogene 4	GC01P155448	4.03	https://www.genecards.org/cgi-bin/carddisp.pl?gene=POU5F1P4
MIR130B	MicroRNA 130b	GC22P022173	4.03	https://www.genecards.org/cgi-bin/carddisp.pl?gene=MIR130B
MIR183	MicroRNA 183	GC07M129785	4.03	https://www.genecards.org/cgi-bin/carddisp.pl?gene=MIR183
MIR328	MicroRNA 328	GC16M067203	4.03	https://www.genecards.org/cgi-bin/carddisp.pl?gene=MIR328
MIR372	MicroRNA 372	GC19P054025	4.03	https://www.genecards.org/cgi-bin/carddisp.pl?gene=MIR372
MIR454	MicroRNA 454	GC17M059137	4.03	https://www.genecards.org/cgi-bin/carddisp.pl?gene=MIR454
MIR497	MicroRNA 497	GC17M007022	4.03	https://www.genecards.org/cgi-bin/carddisp.pl?gene=MIR497
FTX	FTX Transcript, XIST Regulator	GC0XM073946	4.03	https://www.genecards.org/cgi-bin/carddisp.pl?gene=FTX
SCARNA5	Small Cajal Body-Specific RNA 5	GC02P233275	4.03	https://www.genecards.org/cgi-bin/carddisp.pl?gene=SCARNA5
LEF1-AS1	LEF1 Antisense RNA 1	GC04P108167	4.03	https://www.genecards.org/cgi-bin/carddisp.pl?gene=LEF1-AS1
HOXB-AS3	HOXB Cluster Antisense RNA 3	GC17P048549	4.03	https://www.genecards.org/cgi-bin/carddisp.pl?gene=HOXB-AS3
MIR18A	MicroRNA 18a	GC13P091405	4.03	https://www.genecards.org/cgi-bin/carddisp.pl?gene=MIR18A
MIR95	MicroRNA 95	GC04M008007	4.03	https://www.genecards.org/cgi-bin/carddisp.pl?gene=MIR95
MIR224	MicroRNA 224	GC0XM151958	4.03	https://www.genecards.org/cgi-bin/carddisp.pl?gene=MIR224
MIR296	MicroRNA 296	GC20M058817	4.03	https://www.genecards.org/cgi-bin/carddisp.pl?gene=MIR296
MIR422A	MicroRNA 422a	GC15M063870	4.03	https://www.genecards.org/cgi-bin/carddisp.pl?gene=MIR422A
MIR7-3	MicroRNA 7-3	GC19P004770	4.03	https://www.genecards.org/cgi-bin/carddisp.pl?gene=MIR7-3
BCYRN1	Brain Cytoplasmic RNA 1	GC02P047331	4.03	https://www.genecards.org/cgi-bin/carddisp.pl?gene=BCYRN1
CAHM	Colon Adenocarcinoma Hypermethylated	GC06M163413	4.03	https://www.genecards.org/cgi-bin/carddisp.pl?gene=CAHM
SBDSP1	SBDS Pseudogene 1	GC07P072830	4.03	https://www.genecards.org/cgi-bin/carddisp.pl?gene=SBDSP1
SNHG17	Small Nucleolar RNA Host Gene 17	GC20M038420	4.03	https://www.genecards.org/cgi-bin/carddisp.pl?gene=SNHG17
MIR675	MicroRNA 675	GC11M001997	4.03	https://www.genecards.org/cgi-bin/carddisp.pl?gene=MIR675
LINC00659	Long Intergenic Non-Protein Coding RNA 659	GC20M062774	4.03	https://www.genecards.org/cgi-bin/carddisp.pl?gene=LINC00659
LINC-PINT	Long Intergenic Non-Protein Coding RNA, P53 Induced Transcript	GC07M130893	4.03	https://www.genecards.org/cgi-bin/carddisp.pl?gene=LINC-PINT
LINC01567	Long Intergenic Non-Protein Coding RNA 1567	GC16M024661	4.03	https://www.genecards.org/cgi-bin/carddisp.pl?gene=LINC01567
FAM83H-AS1	FAM83H Antisense RNA 1 (Head To Head)	GC08P143734	4.03	https://www.genecards.org/cgi-bin/carddisp.pl?gene=FAM83H-AS1
DLEU7-AS1	DLEU7 Antisense RNA 1	GC13P050086	4.03	https://www.genecards.org/cgi-bin/carddisp.pl?gene=DLEU7-AS1
MNX1-AS1	MNX1 Antisense RNA 1 (Head To Head)	GC07P157010	4.03	https://www.genecards.org/cgi-bin/carddisp.pl?gene=MNX1-AS1
SOX21-AS1	SOX21 Antisense Divergent Transcript 1	GC13P094712	4.03	https://www.genecards.org/cgi-bin/carddisp.pl?gene=SOX21-AS1
RNY1	RNA, Ro60-Associated Y1	GC07M148987	4.03	https://www.genecards.org/cgi-bin/carddisp.pl?gene=RNY1
SNHG3	Small Nucleolar RNA Host Gene 3	GC01P028506	4.03	https://www.genecards.org/cgi-bin/carddisp.pl?gene=SNHG3
VIM-AS1	VIM Antisense RNA 1	GC10M017258	4.03	https://www.genecards.org/cgi-bin/carddisp.pl?gene=VIM-AS1
LINC00538	Long Intergenic Non-Protein Coding RNA 538	GC01P213924	4.03	https://www.genecards.org/cgi-bin/carddisp.pl?gene=LINC00538
LINC00858	Long Intergenic Non-Protein Coding RNA 858	GC10P084279	4.03	https://www.genecards.org/cgi-bin/carddisp.pl?gene=LINC00858
LINC01133	Long Intergenic Non-Protein Coding RNA 1133	GC01P159933	4.03	https://www.genecards.org/cgi-bin/carddisp.pl?gene=LINC01133
CASC11	Cancer Susceptibility 11	GC08M127686	4.03	https://www.genecards.org/cgi-bin/carddisp.pl?gene=CASC11
CASC8	Cancer Susceptibility 8	GC08M127289	4.03	https://www.genecards.org/cgi-bin/carddisp.pl?gene=CASC8
C10orf143	Chromosome 10 Open Reading Frame 143	GC10M130064	4.03	https://www.genecards.org/cgi-bin/carddisp.pl?gene=C10orf143
AOC4P	Amine Oxidase Copper Containing 4, Pseudogene	GC17P042865	4.03	https://www.genecards.org/cgi-bin/carddisp.pl?gene=AOC4P
NORAD	Non-Coding RNA Activated By DNA Damage	GC20M036048	4.03	https://www.genecards.org/cgi-bin/carddisp.pl?gene=NORAD
RNY3	RNA, Ro60-Associated Y3	GC07P149019	4.03	https://www.genecards.org/cgi-bin/carddisp.pl?gene=RNY3
DPP10-AS1	DPP10 Antisense RNA 1	GC02M115130	4.03	https://www.genecards.org/cgi-bin/carddisp.pl?gene=DPP10-AS1
HEIH	Hepatocellular Carcinoma Up-Regulated EZH2-Associated Long Non-Coding RNA	GC05M180829	4.03	https://www.genecards.org/cgi-bin/carddisp.pl?gene=HEIH
HIF1A-AS1	HIF1A Antisense RNA 1	GC14M061681	4.03	https://www.genecards.org/cgi-bin/carddisp.pl?gene=HIF1A-AS1
MACROD2-AS1	MACROD2 Antisense RNA 1	GC20M014866	4.03	https://www.genecards.org/cgi-bin/carddisp.pl?gene=MACROD2-AS1
LINC01268	Long Intergenic Non-Protein Coding RNA 1268	GC06M113868	4.03	https://www.genecards.org/cgi-bin/carddisp.pl?gene=LINC01268
EHHADH-AS1	EHHADH Antisense RNA 1	GC03P185162	4.03	https://www.genecards.org/cgi-bin/carddisp.pl?gene=EHHADH-AS1
GABPB1-AS1	GABPB1 Antisense RNA 1	GC15P050354	4.03	https://www.genecards.org/cgi-bin/carddisp.pl?gene=GABPB1-AS1
NNT-AS1	NNT Antisense RNA 1	GC05M043572	4.03	https://www.genecards.org/cgi-bin/carddisp.pl?gene=NNT-AS1
ZNF582-AS1	ZNF582 Antisense RNA 1 (Head To Head)	GC19P056394	4.03	https://www.genecards.org/cgi-bin/carddisp.pl?gene=ZNF582-AS1
GSEC	G-Quadruplex Forming Sequence Containing LncRNA	GC11M126340	4.03	https://www.genecards.org/cgi-bin/carddisp.pl?gene=GSEC
MAMDC2-AS1	MAMDC2 Antisense RNA 1	GC09M070036	4.03	https://www.genecards.org/cgi-bin/carddisp.pl?gene=MAMDC2-AS1
LINC01507	Long Intergenic Non-Protein Coding RNA 1507	GC09P079824	4.03	https://www.genecards.org/cgi-bin/carddisp.pl?gene=LINC01507
CASC19	Cancer Susceptibility 19	GC08M127343	4.03	https://www.genecards.org/cgi-bin/carddisp.pl?gene=CASC19
FOXP4-AS1	FOXP4 Antisense RNA 1	GC06M041494	4.03	https://www.genecards.org/cgi-bin/carddisp.pl?gene=FOXP4-AS1
DUXAP10	Double Homeobox A Pseudogene 10	GC14M019293	4.03	https://www.genecards.org/cgi-bin/carddisp.pl?gene=DUXAP10
DLGAP4-AS1	DLGAP4 Antisense RNA 1	GC20M036507	4.03	https://www.genecards.org/cgi-bin/carddisp.pl?gene=DLGAP4-AS1
SLC44A3-AS1	SLC44A3 Antisense RNA 1	GC01M094613	4.03	https://www.genecards.org/cgi-bin/carddisp.pl?gene=SLC44A3-AS1
RBM5-AS1	RBM5 Antisense RNA 1	GC03M050099	4.03	https://www.genecards.org/cgi-bin/carddisp.pl?gene=RBM5-AS1
BACE1-AS	BACE1 Antisense RNA	GC11P117292	4.03	https://www.genecards.org/cgi-bin/carddisp.pl?gene=BACE1-AS
SLC25A25-AS1	SLC25A25 Antisense RNA 1	GC09M128108	4.03	https://www.genecards.org/cgi-bin/carddisp.pl?gene=SLC25A25-AS1
WSPAR	WNT Signaling Pathway Activating Non-Coding RNA	GC05P133914	4.03	https://www.genecards.org/cgi-bin/carddisp.pl?gene=WSPAR
LAMC1-AS1	LAMC1 Antisense RNA 1	GC01M183138	4.03	https://www.genecards.org/cgi-bin/carddisp.pl?gene=LAMC1-AS1
LINC01617	Long Intergenic Non-Protein Coding RNA 1617	GC08P073879	4.03	https://www.genecards.org/cgi-bin/carddisp.pl?gene=LINC01617
CLMAT3	Colorectal Liver Metastasis Associated Transcript 3	GC05P151677	4.03	https://www.genecards.org/cgi-bin/carddisp.pl?gene=CLMAT3
TUSC8	Tumor Suppressor Candidate 8	GC13M044400	4.03	https://www.genecards.org/cgi-bin/carddisp.pl?gene=TUSC8
PINCR	P53-Induced Noncoding RNA	GC0XP043177	4.03	https://www.genecards.org/cgi-bin/carddisp.pl?gene=PINCR
PURPL	P53 Upregulated Regulator Of P53 Levels	GC05P027217	4.03	https://www.genecards.org/cgi-bin/carddisp.pl?gene=PURPL
LINC02086	Long Intergenic Non-Protein Coding RNA 2086	GC17P048643	4.03	https://www.genecards.org/cgi-bin/carddisp.pl?gene=LINC02086
LINC02223	Long Intergenic Non-Protein Coding RNA 2223	GC05P017735	4.03	https://www.genecards.org/cgi-bin/carddisp.pl?gene=LINC02223
LINC02446	Long Intergenic Non-Protein Coding RNA 2446	GC12P010552	4.03	https://www.genecards.org/cgi-bin/carddisp.pl?gene=LINC02446
BTG3-AS1	BTG3 Antisense RNA 1	GC21P017612	4.03	https://www.genecards.org/cgi-bin/carddisp.pl?gene=BTG3-AS1
ENSG00000228082		GC06P100427	4.03	https://www.genecards.org/cgi-bin/carddisp.pl?gene=ENSG00000228082
SEC63P1	SEC63 Homolog, Protein Translocation Regulator Pseudogene 1	GC01P097545	4.03	https://www.genecards.org/cgi-bin/carddisp.pl?gene=SEC63P1
FGF7P5	Fibroblast Growth Factor 7 Pseudogene 5	GC09P042626	4.03	https://www.genecards.org/cgi-bin/carddisp.pl?gene=FGF7P5
DACOR1	DNMT1-Associated Colon Cancer Repressed LncRNA 1	GC15U902209	4.03	https://www.genecards.org/cgi-bin/carddisp.pl?gene=DACOR1
ENSG00000237588		GC01M156687	4.03	https://www.genecards.org/cgi-bin/carddisp.pl?gene=ENSG00000237588
ENSG00000266680		GC06M063571	4.03	https://www.genecards.org/cgi-bin/carddisp.pl?gene=ENSG00000266680
ENSG00000257241		GC12M069946	4.03	https://www.genecards.org/cgi-bin/carddisp.pl?gene=ENSG00000257241
ENSG00000260196		GC11P017381	4.03	https://www.genecards.org/cgi-bin/carddisp.pl?gene=ENSG00000260196
IBD19	Inflammatory Bowel Disease 19	GC00U934034	4.03	https://www.genecards.org/cgi-bin/carddisp.pl?gene=IBD19
CCL7	C-C Motif Chemokine Ligand 7	GC17P034270	4.01	https://www.genecards.org/cgi-bin/carddisp.pl?gene=CCL7
CCN2	Cellular Communication Network Factor 2	GC06M131948	4.01	https://www.genecards.org/cgi-bin/carddisp.pl?gene=CCN2
MTRR	5-Methyltetrahydrofolate-Homocysteine Methyltransferase Reductase	GC05P007851	4.01	https://www.genecards.org/cgi-bin/carddisp.pl?gene=MTRR
RIPK2	Receptor Interacting Serine/Threonine Kinase 2	GC08P089758	4.01	https://www.genecards.org/cgi-bin/carddisp.pl?gene=RIPK2
ADAD1	Adenosine Deaminase Domain Containing 1	GC04P122378	3.98	https://www.genecards.org/cgi-bin/carddisp.pl?gene=ADAD1
HMGB1	High Mobility Group Box 1	GC13M030456	3.98	https://www.genecards.org/cgi-bin/carddisp.pl?gene=HMGB1
GPX1	Glutathione Peroxidase 1	GC03M049374	3.98	https://www.genecards.org/cgi-bin/carddisp.pl?gene=GPX1
COL14A1	Collagen Type XIV Alpha 1 Chain	GC08P120060	3.98	https://www.genecards.org/cgi-bin/carddisp.pl?gene=COL14A1
PTGES	Prostaglandin E Synthase	GC09M129738	3.97	https://www.genecards.org/cgi-bin/carddisp.pl?gene=PTGES
IKZF1	IKAROS Family Zinc Finger 1	GC07P050343	3.96	https://www.genecards.org/cgi-bin/carddisp.pl?gene=IKZF1
FCGR3B	Fc Fragment Of IgG Receptor IIIb	GC01M161623	3.95	https://www.genecards.org/cgi-bin/carddisp.pl?gene=FCGR3B
SERPINF2	Serpin Family F Member 2	GC17P001742	3.95	https://www.genecards.org/cgi-bin/carddisp.pl?gene=SERPINF2
NLRP1	NLR Family Pyrin Domain Containing 1	GC17M005499	3.94	https://www.genecards.org/cgi-bin/carddisp.pl?gene=NLRP1
IL1RL1	Interleukin 1 Receptor Like 1	GC02P102294	3.94	https://www.genecards.org/cgi-bin/carddisp.pl?gene=IL1RL1
CCL26	C-C Motif Chemokine Ligand 26	GC07M075769	3.93	https://www.genecards.org/cgi-bin/carddisp.pl?gene=CCL26
ECM1	Extracellular Matrix Protein 1	GC01P150508	3.91	https://www.genecards.org/cgi-bin/carddisp.pl?gene=ECM1
IGHE	Immunoglobulin Heavy Constant Epsilon	GC14M105764	3.91	https://www.genecards.org/cgi-bin/carddisp.pl?gene=IGHE
HLA-DRB5	Major Histocompatibility Complex, Class II, DR Beta 5	GC06M032519	3.89	https://www.genecards.org/cgi-bin/carddisp.pl?gene=HLA-DRB5
CSF1	Colony Stimulating Factor 1	GC01P109911	3.89	https://www.genecards.org/cgi-bin/carddisp.pl?gene=CSF1
CHAT	Choline O-Acetyltransferase	GC10P049609	3.86	https://www.genecards.org/cgi-bin/carddisp.pl?gene=CHAT
ICOS	Inducible T Cell Costimulator	GC02P203937	3.86	https://www.genecards.org/cgi-bin/carddisp.pl?gene=ICOS
AFP	Alpha Fetoprotein	GC04P073431	3.86	https://www.genecards.org/cgi-bin/carddisp.pl?gene=AFP
NRIP1	Nuclear Receptor Interacting Protein 1	GC21M014961	3.85	https://www.genecards.org/cgi-bin/carddisp.pl?gene=NRIP1
CD86	CD86 Molecule	GC03P122055	3.85	https://www.genecards.org/cgi-bin/carddisp.pl?gene=CD86
TOLLIP	Toll Interacting Protein	GC11M001274	3.81	https://www.genecards.org/cgi-bin/carddisp.pl?gene=TOLLIP
LEPR	Leptin Receptor	GC01P065421	3.8	https://www.genecards.org/cgi-bin/carddisp.pl?gene=LEPR
SCG2	Secretogranin II	GC02M223596	3.79	https://www.genecards.org/cgi-bin/carddisp.pl?gene=SCG2
INPP5E	Inositol Polyphosphate-5-Phosphatase E	GC09M136428	3.79	https://www.genecards.org/cgi-bin/carddisp.pl?gene=INPP5E
IL1R2	Interleukin 1 Receptor Type 2	GC02P101991	3.79	https://www.genecards.org/cgi-bin/carddisp.pl?gene=IL1R2
IRF8	Interferon Regulatory Factor 8	GC16P085898	3.79	https://www.genecards.org/cgi-bin/carddisp.pl?gene=IRF8
DES	Desmin	GC02P219418	3.79	https://www.genecards.org/cgi-bin/carddisp.pl?gene=DES
ATF4	Activating Transcription Factor 4	GC22P039519	3.77	https://www.genecards.org/cgi-bin/carddisp.pl?gene=ATF4
IL20	Interleukin 20	GC01P206866	3.75	https://www.genecards.org/cgi-bin/carddisp.pl?gene=IL20
CHGB	Chromogranin B	GC20P005891	3.75	https://www.genecards.org/cgi-bin/carddisp.pl?gene=CHGB
MIR214	MicroRNA 214	GC01M172218	3.73	https://www.genecards.org/cgi-bin/carddisp.pl?gene=MIR214
AHR	Aryl Hydrocarbon Receptor	GC07P016916	3.71	https://www.genecards.org/cgi-bin/carddisp.pl?gene=AHR
AQP8	Aquaporin 8	GC16P026133	3.7	https://www.genecards.org/cgi-bin/carddisp.pl?gene=AQP8
MTHFD1	Methylenetetrahydrofolate Dehydrogenase, Cyclohydrolase And Formyltetrahydrofolate Synthetase 1	GC14P064388	3.7	https://www.genecards.org/cgi-bin/carddisp.pl?gene=MTHFD1
ABCC2	ATP Binding Cassette Subfamily C Member 2	GC10P099782	3.69	https://www.genecards.org/cgi-bin/carddisp.pl?gene=ABCC2
WNT4	Wnt Family Member 4	GC01M022190	3.68	https://www.genecards.org/cgi-bin/carddisp.pl?gene=WNT4
TAP1	Transporter 1, ATP Binding Cassette Subfamily B Member	GC06M032869	3.67	https://www.genecards.org/cgi-bin/carddisp.pl?gene=TAP1
TREM1	Triggering Receptor Expressed On Myeloid Cells 1	GC06M041243	3.67	https://www.genecards.org/cgi-bin/carddisp.pl?gene=TREM1
MMP13	Matrix Metallopeptidase 13	GC11M102942	3.66	https://www.genecards.org/cgi-bin/carddisp.pl?gene=MMP13
HSPA6	Heat Shock Protein Family A (Hsp70) Member 6	GC01P161524	3.66	https://www.genecards.org/cgi-bin/carddisp.pl?gene=HSPA6
TFRC	Transferrin Receptor	GC03M196027	3.66	https://www.genecards.org/cgi-bin/carddisp.pl?gene=TFRC
ARPC2	Actin Related Protein 2/3 Complex Subunit 2	GC02P218217	3.65	https://www.genecards.org/cgi-bin/carddisp.pl?gene=ARPC2
HOXA13	Homeobox A13	GC07M027196	3.64	https://www.genecards.org/cgi-bin/carddisp.pl?gene=HOXA13
CYP3A4	Cytochrome P450 Family 3 Subfamily A Member 4	GC07M099759	3.64	https://www.genecards.org/cgi-bin/carddisp.pl?gene=CYP3A4
SMURF1	SMAD Specific E3 Ubiquitin Protein Ligase 1	GC07M099027	3.64	https://www.genecards.org/cgi-bin/carddisp.pl?gene=SMURF1
F2R	Coagulation Factor II Thrombin Receptor	GC05P076716	3.63	https://www.genecards.org/cgi-bin/carddisp.pl?gene=F2R
EGR1	Early Growth Response 1	GC05P138465	3.63	https://www.genecards.org/cgi-bin/carddisp.pl?gene=EGR1
BIRC3	Baculoviral IAP Repeat Containing 3	GC11P102317	3.63	https://www.genecards.org/cgi-bin/carddisp.pl?gene=BIRC3
KRT9	Keratin 9	GC17M041565	3.62	https://www.genecards.org/cgi-bin/carddisp.pl?gene=KRT9
IL17REL	Interleukin 17 Receptor E Like	GC22M049994	3.6	https://www.genecards.org/cgi-bin/carddisp.pl?gene=IL17REL
IL17RA	Interleukin 17 Receptor A	GC22P017086	3.59	https://www.genecards.org/cgi-bin/carddisp.pl?gene=IL17RA
BACH2	BTB Domain And CNC Homolog 2	GC06M089926	3.57	https://www.genecards.org/cgi-bin/carddisp.pl?gene=BACH2
MUC13	Mucin 13, Cell Surface Associated	GC03M124905	3.53	https://www.genecards.org/cgi-bin/carddisp.pl?gene=MUC13
TLR3	Toll Like Receptor 3	GC04P186059	3.51	https://www.genecards.org/cgi-bin/carddisp.pl?gene=TLR3
ENO2	Enolase 2	GC12P006913	3.51	https://www.genecards.org/cgi-bin/carddisp.pl?gene=ENO2
PMM2	Phosphomannomutase 2	GC16P008788	3.51	https://www.genecards.org/cgi-bin/carddisp.pl?gene=PMM2
CD3G	CD3g Molecule	GC11P118344	3.51	https://www.genecards.org/cgi-bin/carddisp.pl?gene=CD3G
ALG3	ALG3 Alpha-1,3- Mannosyltransferase	GC03M184244	3.51	https://www.genecards.org/cgi-bin/carddisp.pl?gene=ALG3
CTDSPL	CTD Small Phosphatase Like	GC03P037878	3.51	https://www.genecards.org/cgi-bin/carddisp.pl?gene=CTDSPL
PSMC3IP	PSMC3 Interacting Protein	GC17M042572	3.51	https://www.genecards.org/cgi-bin/carddisp.pl?gene=PSMC3IP
CD248	CD248 Molecule	GC11M066314	3.51	https://www.genecards.org/cgi-bin/carddisp.pl?gene=CD248
PRRT2	Proline Rich Transmembrane Protein 2	GC16P029811	3.51	https://www.genecards.org/cgi-bin/carddisp.pl?gene=PRRT2
NCF4-AS1	NCF4 Antisense RNA 1	GC22M036848	3.51	https://www.genecards.org/cgi-bin/carddisp.pl?gene=NCF4-AS1
CLEC7A	C-Type Lectin Domain Containing 7A	GC12M012630	3.51	https://www.genecards.org/cgi-bin/carddisp.pl?gene=CLEC7A
ACTA2	Actin Alpha 2, Smooth Muscle	GC10M088935	3.5	https://www.genecards.org/cgi-bin/carddisp.pl?gene=ACTA2
RPL39P28	Ribosomal Protein L39 Pseudogene 28	GC12M068001	3.5	https://www.genecards.org/cgi-bin/carddisp.pl?gene=RPL39P28
CCL21	C-C Motif Chemokine Ligand 21	GC09M034709	3.48	https://www.genecards.org/cgi-bin/carddisp.pl?gene=CCL21
PTGER3	Prostaglandin E Receptor 3	GC01M070852	3.48	https://www.genecards.org/cgi-bin/carddisp.pl?gene=PTGER3
NR1H2	Nuclear Receptor Subfamily 1 Group H Member 2	GC19P050329	3.45	https://www.genecards.org/cgi-bin/carddisp.pl?gene=NR1H2
RPS14P1	Ribosomal Protein S14 Pseudogene 1	GC01M206695	3.44	https://www.genecards.org/cgi-bin/carddisp.pl?gene=RPS14P1
NFKBIL1	NFKB Inhibitor Like 1	GC06P032496	3.43	https://www.genecards.org/cgi-bin/carddisp.pl?gene=NFKBIL1
MB	Myoglobin	GC22M035606	3.43	https://www.genecards.org/cgi-bin/carddisp.pl?gene=MB
CYP3A5	Cytochrome P450 Family 3 Subfamily A Member 5	GC07M099648	3.43	https://www.genecards.org/cgi-bin/carddisp.pl?gene=CYP3A5
HECTD4	HECT Domain E3 Ubiquitin Protein Ligase 4	GC12M112160	3.42	https://www.genecards.org/cgi-bin/carddisp.pl?gene=HECTD4
DEFB103B	Defensin Beta 103B	GC08M007430	3.42	https://www.genecards.org/cgi-bin/carddisp.pl?gene=DEFB103B
CCL4	C-C Motif Chemokine Ligand 4	GC17P036103	3.42	https://www.genecards.org/cgi-bin/carddisp.pl?gene=CCL4
PI3	Peptidase Inhibitor 3	GC20P045174	3.4	https://www.genecards.org/cgi-bin/carddisp.pl?gene=PI3
LOC110806262	Solute Carrier Family 6 Member 4 Gene Promoter	GC17U902739	3.4	https://www.genecards.org/cgi-bin/carddisp.pl?gene=LOC110806262
MTR	5-Methyltetrahydrofolate-Homocysteine Methyltransferase	GC01P236795	3.38	https://www.genecards.org/cgi-bin/carddisp.pl?gene=MTR
CD63	CD63 Molecule	GC12M055725	3.38	https://www.genecards.org/cgi-bin/carddisp.pl?gene=CD63
UCN2	Urocortin 2	GC03M048561	3.38	https://www.genecards.org/cgi-bin/carddisp.pl?gene=UCN2
NOTCH4	Notch Receptor 4	GC06M032203	3.37	https://www.genecards.org/cgi-bin/carddisp.pl?gene=NOTCH4
PSD	Pleckstrin And Sec7 Domain Containing	GC10M102403	3.37	https://www.genecards.org/cgi-bin/carddisp.pl?gene=PSD
CYP21A2	Cytochrome P450 Family 21 Subfamily A Member 2	GC06P032526	3.37	https://www.genecards.org/cgi-bin/carddisp.pl?gene=CYP21A2
ZEB2	Zinc Finger E-Box Binding Homeobox 2	GC02M144384	3.36	https://www.genecards.org/cgi-bin/carddisp.pl?gene=ZEB2
TARDBP	TAR DNA Binding Protein	GC01P011013	3.36	https://www.genecards.org/cgi-bin/carddisp.pl?gene=TARDBP
SIL1	SIL1 Nucleotide Exchange Factor	GC05M138957	3.36	https://www.genecards.org/cgi-bin/carddisp.pl?gene=SIL1
TMEM173	Transmembrane Protein 173	GC05M139475	3.36	https://www.genecards.org/cgi-bin/carddisp.pl?gene=TMEM173
ERAP2	Endoplasmic Reticulum Aminopeptidase 2	GC05P096875	3.35	https://www.genecards.org/cgi-bin/carddisp.pl?gene=ERAP2
JRKL	JRK Like	GC11P096389	3.35	https://www.genecards.org/cgi-bin/carddisp.pl?gene=JRKL
AICDA	Activation Induced Cytidine Deaminase	GC12M008602	3.35	https://www.genecards.org/cgi-bin/carddisp.pl?gene=AICDA
CD59	CD59 Molecule (CD59 Blood Group)	GC11M033699	3.34	https://www.genecards.org/cgi-bin/carddisp.pl?gene=CD59
WASL	WASP Like Actin Nucleation Promoting Factor	GC07M123681	3.34	https://www.genecards.org/cgi-bin/carddisp.pl?gene=WASL
ITGAX	Integrin Subunit Alpha X	GC16P031366	3.34	https://www.genecards.org/cgi-bin/carddisp.pl?gene=ITGAX
PRKCD	Protein Kinase C Delta	GC03P053190	3.33	https://www.genecards.org/cgi-bin/carddisp.pl?gene=PRKCD
IL2RB	Interleukin 2 Receptor Subunit Beta	GC22M037125	3.32	https://www.genecards.org/cgi-bin/carddisp.pl?gene=IL2RB
ANGPT1	Angiopoietin 1	GC08M107246	3.32	https://www.genecards.org/cgi-bin/carddisp.pl?gene=ANGPT1
ITLN1	Intelectin 1	GC01M160846	3.32	https://www.genecards.org/cgi-bin/carddisp.pl?gene=ITLN1
IFIH1	Interferon Induced With Helicase C Domain 1	GC02M162267	3.3	https://www.genecards.org/cgi-bin/carddisp.pl?gene=IFIH1
PTGIR	Prostaglandin I2 Receptor	GC19M046611	3.3	https://www.genecards.org/cgi-bin/carddisp.pl?gene=PTGIR
GOT1	Glutamic-Oxaloacetic Transaminase 1	GC10M099396	3.28	https://www.genecards.org/cgi-bin/carddisp.pl?gene=GOT1
CDKAL1	CDK5 Regulatory Subunit Associated Protein 1 Like 1	GC06P020534	3.27	https://www.genecards.org/cgi-bin/carddisp.pl?gene=CDKAL1
C4B	Complement C4B (Chido Blood Group)	GC06P032014	3.24	https://www.genecards.org/cgi-bin/carddisp.pl?gene=C4B
COL1A1	Collagen Type I Alpha 1 Chain	GC17M050183	3.22	https://www.genecards.org/cgi-bin/carddisp.pl?gene=COL1A1
IDO1	Indoleamine 2,3-Dioxygenase 1	GC08P039891	3.21	https://www.genecards.org/cgi-bin/carddisp.pl?gene=IDO1
MAGI3	Membrane Associated Guanylate Kinase, WW And PDZ Domain Containing 3	GC01P113390	3.21	https://www.genecards.org/cgi-bin/carddisp.pl?gene=MAGI3
ZGPAT	Zinc Finger CCCH-Type And G-Patch Domain Containing	GC20P063707	3.21	https://www.genecards.org/cgi-bin/carddisp.pl?gene=ZGPAT
PARK7	Parkinsonism Associated Deglycase	GC01P007957	3.21	https://www.genecards.org/cgi-bin/carddisp.pl?gene=PARK7
CD1A	CD1a Molecule	GC01P158255	3.21	https://www.genecards.org/cgi-bin/carddisp.pl?gene=CD1A
F3	Coagulation Factor III, Tissue Factor	GC01M094466	3.2	https://www.genecards.org/cgi-bin/carddisp.pl?gene=F3
LIF	LIF Interleukin 6 Family Cytokine	GC22M030240	3.18	https://www.genecards.org/cgi-bin/carddisp.pl?gene=LIF
S100B	S100 Calcium Binding Protein B	GC21M046922	3.18	https://www.genecards.org/cgi-bin/carddisp.pl?gene=S100B
RETNLB	Resistin Like Beta	GC03M108743	3.18	https://www.genecards.org/cgi-bin/carddisp.pl?gene=RETNLB
TEK	TEK Receptor Tyrosine Kinase	GC09P027109	3.17	https://www.genecards.org/cgi-bin/carddisp.pl?gene=TEK
IKZF3	IKAROS Family Zinc Finger 3	GC17M039759	3.17	https://www.genecards.org/cgi-bin/carddisp.pl?gene=IKZF3
GNA12	G Protein Subunit Alpha 12	GC07M002728	3.17	https://www.genecards.org/cgi-bin/carddisp.pl?gene=GNA12
LSP1	Lymphocyte Specific Protein 1	GC11P001852	3.17	https://www.genecards.org/cgi-bin/carddisp.pl?gene=LSP1
TNPO3	Transportin 3	GC07M128954	3.17	https://www.genecards.org/cgi-bin/carddisp.pl?gene=TNPO3
PLCH2	Phospholipase C Eta 2	GC01P002425	3.17	https://www.genecards.org/cgi-bin/carddisp.pl?gene=PLCH2
MMEL1	Membrane Metalloendopeptidase Like 1	GC01M002590	3.17	https://www.genecards.org/cgi-bin/carddisp.pl?gene=MMEL1
DAP	Death Associated Protein	GC05M010679	3.17	https://www.genecards.org/cgi-bin/carddisp.pl?gene=DAP
TNFSF8	TNF Superfamily Member 8	GC09M114893	3.17	https://www.genecards.org/cgi-bin/carddisp.pl?gene=TNFSF8
SLC2A4RG	SLC2A4 Regulator	GC20P063739	3.17	https://www.genecards.org/cgi-bin/carddisp.pl?gene=SLC2A4RG
NXPE1	Neurexophilin And PC-Esterase Domain Family Member 1	GC11M114521	3.17	https://www.genecards.org/cgi-bin/carddisp.pl?gene=NXPE1
ENTR1	Endosome Associated Trafficking Regulator 1	GC09M136403	3.17	https://www.genecards.org/cgi-bin/carddisp.pl?gene=ENTR1
GATD3A	Glutamine Amidotransferase Like Class 1 Domain Containing 3A	GC21P044134	3.17	https://www.genecards.org/cgi-bin/carddisp.pl?gene=GATD3A
C5orf66	Chromosome 5 Open Reading Frame 66	GC05P135033	3.17	https://www.genecards.org/cgi-bin/carddisp.pl?gene=C5orf66
LINC00598	Long Intergenic Non-Protein Coding RNA 598	GC13M040082	3.17	https://www.genecards.org/cgi-bin/carddisp.pl?gene=LINC00598
CXCL11	C-X-C Motif Chemokine Ligand 11	GC04M076033	3.16	https://www.genecards.org/cgi-bin/carddisp.pl?gene=CXCL11
HSD11B2	Hydroxysteroid 11-Beta Dehydrogenase 2	GC16P067465	3.14	https://www.genecards.org/cgi-bin/carddisp.pl?gene=HSD11B2
SERPINA1	Serpin Family A Member 1	GC14M094376	3.14	https://www.genecards.org/cgi-bin/carddisp.pl?gene=SERPINA1
G6PD	Glucose-6-Phosphate Dehydrogenase	GC0XM154531	3.14	https://www.genecards.org/cgi-bin/carddisp.pl?gene=G6PD
SEC16A	SEC16 Homolog A, Endoplasmic Reticulum Export Factor	GC09M136440	3.12	https://www.genecards.org/cgi-bin/carddisp.pl?gene=SEC16A
PIGR	Polymeric Immunoglobulin Receptor	GC01M206928	3.12	https://www.genecards.org/cgi-bin/carddisp.pl?gene=PIGR
BBC3	BCL2 Binding Component 3	GC19M047220	3.12	https://www.genecards.org/cgi-bin/carddisp.pl?gene=BBC3
IL1RL2	Interleukin 1 Receptor Like 2	GC02P102261	3.11	https://www.genecards.org/cgi-bin/carddisp.pl?gene=IL1RL2
LGALS9	Galectin 9	GC17P027629	3.11	https://www.genecards.org/cgi-bin/carddisp.pl?gene=LGALS9
TYRP1	Tyrosinase Related Protein 1	GC09P012683	3.11	https://www.genecards.org/cgi-bin/carddisp.pl?gene=TYRP1
PLA2G7	Phospholipase A2 Group VII	GC06M046704	3.11	https://www.genecards.org/cgi-bin/carddisp.pl?gene=PLA2G7
CCL24	C-C Motif Chemokine Ligand 24	GC07M075811	3.11	https://www.genecards.org/cgi-bin/carddisp.pl?gene=CCL24
SATB2	SATB Homeobox 2	GC02M199269	3.09	https://www.genecards.org/cgi-bin/carddisp.pl?gene=SATB2
TPPP	Tubulin Polymerization Promoting Protein	GC05M000659	3.09	https://www.genecards.org/cgi-bin/carddisp.pl?gene=TPPP
CEP72	Centrosomal Protein 72	GC05P000612	3.09	https://www.genecards.org/cgi-bin/carddisp.pl?gene=CEP72
FCGR2C	Fc Fragment Of IgG Receptor IIc (Gene/Pseudogene)	GC01P161551	3.09	https://www.genecards.org/cgi-bin/carddisp.pl?gene=FCGR2C
MROH3P	Maestro Heat Like Repeat Family Member 3, Pseudogene	GC01P200920	3.09	https://www.genecards.org/cgi-bin/carddisp.pl?gene=MROH3P
HAVCR2	Hepatitis A Virus Cellular Receptor 2	GC05M157063	3.09	https://www.genecards.org/cgi-bin/carddisp.pl?gene=HAVCR2
STAT5B	Signal Transducer And Activator Of Transcription 5B	GC17M042199	3.09	https://www.genecards.org/cgi-bin/carddisp.pl?gene=STAT5B
VIM	Vimentin	GC10P017227	3.09	https://www.genecards.org/cgi-bin/carddisp.pl?gene=VIM
NOS1	Nitric Oxide Synthase 1	GC12M117169	3.08	https://www.genecards.org/cgi-bin/carddisp.pl?gene=NOS1
PSMB8	Proteasome Subunit Beta 8	GC06M032840	3.08	https://www.genecards.org/cgi-bin/carddisp.pl?gene=PSMB8
USP4	Ubiquitin Specific Peptidase 4	GC03M049315	3.07	https://www.genecards.org/cgi-bin/carddisp.pl?gene=USP4
SULT2A1	Sulfotransferase Family 2A Member 1	GC19M047870	3.07	https://www.genecards.org/cgi-bin/carddisp.pl?gene=SULT2A1
FBLIM1	Filamin Binding LIM Protein 1	GC01P015756	3.07	https://www.genecards.org/cgi-bin/carddisp.pl?gene=FBLIM1
GSR	Glutathione-Disulfide Reductase	GC08M030655	3.06	https://www.genecards.org/cgi-bin/carddisp.pl?gene=GSR
NLRP7	NLR Family Pyrin Domain Containing 7	GC19M054923	3.03	https://www.genecards.org/cgi-bin/carddisp.pl?gene=NLRP7
PRDX1	Peroxiredoxin 1	GC01M045511	3.03	https://www.genecards.org/cgi-bin/carddisp.pl?gene=PRDX1
APEH	Acylaminoacyl-Peptide Hydrolase	GC03P049673	3.02	https://www.genecards.org/cgi-bin/carddisp.pl?gene=APEH
PFKFB4	6-Phosphofructo-2-Kinase/Fructose-2,6-Biphosphatase 4	GC03M048517	3.01	https://www.genecards.org/cgi-bin/carddisp.pl?gene=PFKFB4
IP6K1	Inositol Hexakisphosphate Kinase 1	GC03M049826	3.01	https://www.genecards.org/cgi-bin/carddisp.pl?gene=IP6K1
IP6K2	Inositol Hexakisphosphate Kinase 2	GC03M048725	3.01	https://www.genecards.org/cgi-bin/carddisp.pl?gene=IP6K2
SBNO2	Strawberry Notch Homolog 2	GC19M001107	3.01	https://www.genecards.org/cgi-bin/carddisp.pl?gene=SBNO2
IL9	Interleukin 9	GC05M135891	3.01	https://www.genecards.org/cgi-bin/carddisp.pl?gene=IL9
MDK	Midkine	GC11P046402	3	https://www.genecards.org/cgi-bin/carddisp.pl?gene=MDK
MDH2	Malate Dehydrogenase 2	GC07P076048	3	https://www.genecards.org/cgi-bin/carddisp.pl?gene=MDH2
TNFRSF4	TNF Receptor Superfamily Member 4	GC01M001211	2.99	https://www.genecards.org/cgi-bin/carddisp.pl?gene=TNFRSF4
NLRP12	NLR Family Pyrin Domain Containing 12	GC19M053793	2.99	https://www.genecards.org/cgi-bin/carddisp.pl?gene=NLRP12
PTX3	Pentraxin 3	GC03P157436	2.99	https://www.genecards.org/cgi-bin/carddisp.pl?gene=PTX3
GPR65	G Protein-Coupled Receptor 65	GC14P088005	2.98	https://www.genecards.org/cgi-bin/carddisp.pl?gene=GPR65
IL7	Interleukin 7	GC08M078689	2.98	https://www.genecards.org/cgi-bin/carddisp.pl?gene=IL7
LGALS1	Galectin 1	GC22P037675	2.97	https://www.genecards.org/cgi-bin/carddisp.pl?gene=LGALS1
CCL17	C-C Motif Chemokine Ligand 17	GC16P057404	2.97	https://www.genecards.org/cgi-bin/carddisp.pl?gene=CCL17
JUP	Junction Plakoglobin	GC17M041754	2.97	https://www.genecards.org/cgi-bin/carddisp.pl?gene=JUP
LYZ	Lysozyme	GC12P069348	2.97	https://www.genecards.org/cgi-bin/carddisp.pl?gene=LYZ
TNFSF4	TNF Superfamily Member 4	GC01M173152	2.96	https://www.genecards.org/cgi-bin/carddisp.pl?gene=TNFSF4
CCHCR1	Coiled-Coil Alpha-Helical Rod Protein 1	GC06M031110	2.95	https://www.genecards.org/cgi-bin/carddisp.pl?gene=CCHCR1
FLOT1	Flotillin 1	GC06M030729	2.94	https://www.genecards.org/cgi-bin/carddisp.pl?gene=FLOT1
RCL1	RNA Terminal Phosphate Cyclase Like 1	GC09P004782	2.93	https://www.genecards.org/cgi-bin/carddisp.pl?gene=RCL1
USP12	Ubiquitin Specific Peptidase 12	GC13M027066	2.93	https://www.genecards.org/cgi-bin/carddisp.pl?gene=USP12
INSL6	Insulin Like 6	GC09M004991	2.93	https://www.genecards.org/cgi-bin/carddisp.pl?gene=INSL6
INSL4	Insulin Like 4	GC09P005231	2.93	https://www.genecards.org/cgi-bin/carddisp.pl?gene=INSL4
CLDN1	Claudin 1	GC03M190305	2.93	https://www.genecards.org/cgi-bin/carddisp.pl?gene=CLDN1
HERC2	HECT And RLD Domain Containing E3 Ubiquitin Protein Ligase 2	GC15M028111	2.93	https://www.genecards.org/cgi-bin/carddisp.pl?gene=HERC2
MYB	MYB Proto-Oncogene, Transcription Factor	GC06P135125	2.92	https://www.genecards.org/cgi-bin/carddisp.pl?gene=MYB
HDGF	Heparin Binding Growth Factor	GC01M156743	2.91	https://www.genecards.org/cgi-bin/carddisp.pl?gene=HDGF
MLX	MAX Dimerization Protein MLX	GC17P042567	2.91	https://www.genecards.org/cgi-bin/carddisp.pl?gene=MLX
ABCB4	ATP Binding Cassette Subfamily B Member 4	GC07M087401	2.9	https://www.genecards.org/cgi-bin/carddisp.pl?gene=ABCB4
NFATC1	Nuclear Factor Of Activated T Cells 1	GC18P079395	2.9	https://www.genecards.org/cgi-bin/carddisp.pl?gene=NFATC1
MUC7	Mucin 7, Secreted	GC04P070430	2.9	https://www.genecards.org/cgi-bin/carddisp.pl?gene=MUC7
PPP1R14A	Protein Phosphatase 1 Regulatory Inhibitor Subunit 14A	GC19M038251	2.9	https://www.genecards.org/cgi-bin/carddisp.pl?gene=PPP1R14A
TH	Tyrosine Hydroxylase	GC11M002163	2.89	https://www.genecards.org/cgi-bin/carddisp.pl?gene=TH
PSMB9	Proteasome Subunit Beta 9	GC06P032845	2.89	https://www.genecards.org/cgi-bin/carddisp.pl?gene=PSMB9
ADIPOQ	Adiponectin, C1Q And Collagen Domain Containing	GC03P186842	2.89	https://www.genecards.org/cgi-bin/carddisp.pl?gene=ADIPOQ
TBXT	T-Box Transcription Factor T	GC06M166158	2.89	https://www.genecards.org/cgi-bin/carddisp.pl?gene=TBXT
MIR196A2	MicroRNA 196a-2	GC12P054118	2.88	https://www.genecards.org/cgi-bin/carddisp.pl?gene=MIR196A2
DUOXA2	Dual Oxidase Maturation Factor 2	GC15P045114	2.88	https://www.genecards.org/cgi-bin/carddisp.pl?gene=DUOXA2
GMPPB	GDP-Mannose Pyrophosphorylase B	GC03M049716	2.88	https://www.genecards.org/cgi-bin/carddisp.pl?gene=GMPPB
PNMT	Phenylethanolamine N-Methyltransferase	GC17P039667	2.88	https://www.genecards.org/cgi-bin/carddisp.pl?gene=PNMT
UBA7	Ubiquitin Like Modifier Activating Enzyme 7	GC03M049805	2.88	https://www.genecards.org/cgi-bin/carddisp.pl?gene=UBA7
NKX3-1	NK3 Homeobox 1	GC08M023678	2.88	https://www.genecards.org/cgi-bin/carddisp.pl?gene=NKX3-1
UTS2	Urotensin 2	GC01M007904	2.88	https://www.genecards.org/cgi-bin/carddisp.pl?gene=UTS2
PIM3	Pim-3 Proto-Oncogene, Serine/Threonine Kinase	GC22P049960	2.88	https://www.genecards.org/cgi-bin/carddisp.pl?gene=PIM3
SERINC3	Serine Incorporator 3	GC20M044496	2.88	https://www.genecards.org/cgi-bin/carddisp.pl?gene=SERINC3
SNAPC4	Small Nuclear RNA Activating Complex Polypeptide 4	GC09M136375	2.88	https://www.genecards.org/cgi-bin/carddisp.pl?gene=SNAPC4
EXOC3	Exocyst Complex Component 3	GC05P000443	2.88	https://www.genecards.org/cgi-bin/carddisp.pl?gene=EXOC3
AAMP	Angio Associated Migratory Cell Protein	GC02M218264	2.88	https://www.genecards.org/cgi-bin/carddisp.pl?gene=AAMP
STMN3	Stathmin 3	GC20M063639	2.88	https://www.genecards.org/cgi-bin/carddisp.pl?gene=STMN3
OLIG3	Oligodendrocyte Transcription Factor 3	GC06M137492	2.88	https://www.genecards.org/cgi-bin/carddisp.pl?gene=OLIG3
ZBTB46	Zinc Finger And BTB Domain Containing 46	GC20M063743	2.88	https://www.genecards.org/cgi-bin/carddisp.pl?gene=ZBTB46
KCP	Kielin Cysteine Rich BMP Regulator	GC07M128862	2.88	https://www.genecards.org/cgi-bin/carddisp.pl?gene=KCP
AMIGO3	Adhesion Molecule With Ig Like Domain 3	GC03M049718	2.88	https://www.genecards.org/cgi-bin/carddisp.pl?gene=AMIGO3
PRXL2B	Peroxiredoxin Like 2B	GC01P002587	2.88	https://www.genecards.org/cgi-bin/carddisp.pl?gene=PRXL2B
LOC100996583	Uncharacterized LOC100996583	GC01P002568	2.88	https://www.genecards.org/cgi-bin/carddisp.pl?gene=LOC100996583
MAGI1	Membrane Associated Guanylate Kinase, WW And PDZ Domain Containing 1	GC03M065318	2.87	https://www.genecards.org/cgi-bin/carddisp.pl?gene=MAGI1
TRA	T Cell Receptor Alpha Locus	GC14P021621	2.87	https://www.genecards.org/cgi-bin/carddisp.pl?gene=TRA
MSH5	MutS Homolog 5	GC06P032514	2.85	https://www.genecards.org/cgi-bin/carddisp.pl?gene=MSH5
GPSM3	G Protein Signaling Modulator 3	GC06M032202	2.85	https://www.genecards.org/cgi-bin/carddisp.pl?gene=GPSM3
TNFSF11	TNF Superfamily Member 11	GC13P042562	2.85	https://www.genecards.org/cgi-bin/carddisp.pl?gene=TNFSF11
CFH	Complement Factor H	GC01P196621	2.85	https://www.genecards.org/cgi-bin/carddisp.pl?gene=CFH
FTCD	Formimidoyltransferase Cyclodeaminase	GC21M046847	2.85	https://www.genecards.org/cgi-bin/carddisp.pl?gene=FTCD
ASPH	Aspartate Beta-Hydroxylase	GC08M061500	2.85	https://www.genecards.org/cgi-bin/carddisp.pl?gene=ASPH
MUC5B	Mucin 5B, Oligomeric Mucus/Gel-Forming	GC11P001244	2.85	https://www.genecards.org/cgi-bin/carddisp.pl?gene=MUC5B
HOXB7	Homeobox B7	GC17M048607	2.85	https://www.genecards.org/cgi-bin/carddisp.pl?gene=HOXB7
SP100	SP100 Nuclear Antigen	GC02P230415	2.85	https://www.genecards.org/cgi-bin/carddisp.pl?gene=SP100
MSLN	Mesothelin	GC16P001100	2.85	https://www.genecards.org/cgi-bin/carddisp.pl?gene=MSLN
ANKH	ANKH Inorganic Pyrophosphate Transport Regulator	GC05M014706	2.85	https://www.genecards.org/cgi-bin/carddisp.pl?gene=ANKH
SPIB	Spi-B Transcription Factor	GC19P050418	2.85	https://www.genecards.org/cgi-bin/carddisp.pl?gene=SPIB
TCN1	Transcobalamin 1	GC11M059871	2.85	https://www.genecards.org/cgi-bin/carddisp.pl?gene=TCN1
GOLM1	Golgi Membrane Protein 1	GC09M086026	2.85	https://www.genecards.org/cgi-bin/carddisp.pl?gene=GOLM1
CFHR1	Complement Factor H Related 1	GC01P196788	2.85	https://www.genecards.org/cgi-bin/carddisp.pl?gene=CFHR1
CFHR5	Complement Factor H Related 5	GC01P196977	2.85	https://www.genecards.org/cgi-bin/carddisp.pl?gene=CFHR5
NUP210	Nucleoporin 210	GC03M014844	2.85	https://www.genecards.org/cgi-bin/carddisp.pl?gene=NUP210
ZNF354A	Zinc Finger Protein 354A	GC05M178711	2.85	https://www.genecards.org/cgi-bin/carddisp.pl?gene=ZNF354A
LIN54	Lin-54 DREAM MuvB Core Complex Component	GC04M082909	2.85	https://www.genecards.org/cgi-bin/carddisp.pl?gene=LIN54
CFHR3	Complement Factor H Related 3	GC01P196743	2.85	https://www.genecards.org/cgi-bin/carddisp.pl?gene=CFHR3
SLC30A6	Solute Carrier Family 30 Member 6	GC02P032166	2.85	https://www.genecards.org/cgi-bin/carddisp.pl?gene=SLC30A6
MUC15	Mucin 15, Cell Surface Associated	GC11M026537	2.85	https://www.genecards.org/cgi-bin/carddisp.pl?gene=MUC15
USP50	Ubiquitin Specific Peptidase 50	GC15M050493	2.85	https://www.genecards.org/cgi-bin/carddisp.pl?gene=USP50
MUCL1	Mucin Like 1	GC12P054830	2.85	https://www.genecards.org/cgi-bin/carddisp.pl?gene=MUCL1
MUC21	Mucin 21, Cell Surface Associated	GC06P032483	2.85	https://www.genecards.org/cgi-bin/carddisp.pl?gene=MUC21
FRG2C	FSHD Region Gene 2 Family Member C	GC03P075646	2.85	https://www.genecards.org/cgi-bin/carddisp.pl?gene=FRG2C
MIR146A	MicroRNA 146a	GC05P160485	2.85	https://www.genecards.org/cgi-bin/carddisp.pl?gene=MIR146A
KLF6	Kruppel Like Factor 6	GC10M003812	2.84	https://www.genecards.org/cgi-bin/carddisp.pl?gene=KLF6
IL15RA	Interleukin 15 Receptor Subunit Alpha	GC10M005991	2.82	https://www.genecards.org/cgi-bin/carddisp.pl?gene=IL15RA
CLDN3	Claudin 3	GC07M073768	2.82	https://www.genecards.org/cgi-bin/carddisp.pl?gene=CLDN3
EDNRA	Endothelin Receptor Type A	GC04P147480	2.82	https://www.genecards.org/cgi-bin/carddisp.pl?gene=EDNRA
PDE4A	Phosphodiesterase 4A	GC19P010392	2.82	https://www.genecards.org/cgi-bin/carddisp.pl?gene=PDE4A
C1S	Complement C1s	GC12P007643	2.81	https://www.genecards.org/cgi-bin/carddisp.pl?gene=C1S
TMPO	Thymopoietin	GC12P098515	2.81	https://www.genecards.org/cgi-bin/carddisp.pl?gene=TMPO
NGFR	Nerve Growth Factor Receptor	GC17P049495	2.81	https://www.genecards.org/cgi-bin/carddisp.pl?gene=NGFR
FUT3	Fucosyltransferase 3 (Lewis Blood Group)	GC19M005843	2.8	https://www.genecards.org/cgi-bin/carddisp.pl?gene=FUT3
KLRK1	Killer Cell Lectin Like Receptor K1	GC12M012632	2.8	https://www.genecards.org/cgi-bin/carddisp.pl?gene=KLRK1
IER3	Immediate Early Response 3	GC06M030743	2.8	https://www.genecards.org/cgi-bin/carddisp.pl?gene=IER3
KRT1	Keratin 1	GC12M052674	2.8	https://www.genecards.org/cgi-bin/carddisp.pl?gene=KRT1
GPR12	G Protein-Coupled Receptor 12	GC13M026755	2.8	https://www.genecards.org/cgi-bin/carddisp.pl?gene=GPR12
HSPA1A	Heat Shock Protein Family A (Hsp70) Member 1A	GC06P032520	2.79	https://www.genecards.org/cgi-bin/carddisp.pl?gene=HSPA1A
NAGLU	N-Acetyl-Alpha-Glucosaminidase	GC17P042535	2.79	https://www.genecards.org/cgi-bin/carddisp.pl?gene=NAGLU
NTS	Neurotensin	GC12P085876	2.79	https://www.genecards.org/cgi-bin/carddisp.pl?gene=NTS
IKBKB	Inhibitor Of Nuclear Factor Kappa B Kinase Subunit Beta	GC08P042247	2.79	https://www.genecards.org/cgi-bin/carddisp.pl?gene=IKBKB
PAK1	P21 (RAC1) Activated Kinase 1	GC11M077255	2.79	https://www.genecards.org/cgi-bin/carddisp.pl?gene=PAK1
PHB	Prohibitin	GC17M049404	2.78	https://www.genecards.org/cgi-bin/carddisp.pl?gene=PHB
MME	Membrane Metalloendopeptidase	GC03P155024	2.78	https://www.genecards.org/cgi-bin/carddisp.pl?gene=MME
BANK1	B Cell Scaffold Protein With Ankyrin Repeats 1	GC04P101411	2.78	https://www.genecards.org/cgi-bin/carddisp.pl?gene=BANK1
PSORS1C1	Psoriasis Susceptibility 1 Candidate 1	GC06P031114	2.78	https://www.genecards.org/cgi-bin/carddisp.pl?gene=PSORS1C1
LPL	Lipoprotein Lipase	GC08P019841	2.78	https://www.genecards.org/cgi-bin/carddisp.pl?gene=LPL
ABL1	ABL Proto-Oncogene 1, Non-Receptor Tyrosine Kinase	GC09P130713	2.77	https://www.genecards.org/cgi-bin/carddisp.pl?gene=ABL1
ENTPD1	Ectonucleoside Triphosphate Diphosphohydrolase 1	GC10P095711	2.77	https://www.genecards.org/cgi-bin/carddisp.pl?gene=ENTPD1
REG1A	Regenerating Family Member 1 Alpha	GC02P079120	2.77	https://www.genecards.org/cgi-bin/carddisp.pl?gene=REG1A
PRG2	Proteoglycan 2, Pro Eosinophil Major Basic Protein	GC11M057386	2.77	https://www.genecards.org/cgi-bin/carddisp.pl?gene=PRG2
CLIC1	Chloride Intracellular Channel 1	GC06M032146	2.76	https://www.genecards.org/cgi-bin/carddisp.pl?gene=CLIC1
PRPF8	Pre-MRNA Processing Factor 8	GC17M001650	2.76	https://www.genecards.org/cgi-bin/carddisp.pl?gene=PRPF8
COG6	Component Of Oligomeric Golgi Complex 6	GC13P039655	2.76	https://www.genecards.org/cgi-bin/carddisp.pl?gene=COG6
HLA-G	Major Histocompatibility Complex, Class I, G	GC06P032416	2.76	https://www.genecards.org/cgi-bin/carddisp.pl?gene=HLA-G
HNMT	Histamine N-Methyltransferase	GC02P137964	2.75	https://www.genecards.org/cgi-bin/carddisp.pl?gene=HNMT
LINC00243	Long Intergenic Non-Protein Coding RNA 243	GC06M030798	2.75	https://www.genecards.org/cgi-bin/carddisp.pl?gene=LINC00243
HMGB2	High Mobility Group Box 2	GC04M173331	2.73	https://www.genecards.org/cgi-bin/carddisp.pl?gene=HMGB2
OSCAR	Osteoclast Associated Ig-Like Receptor	GC19M054094	2.72	https://www.genecards.org/cgi-bin/carddisp.pl?gene=OSCAR
CCL22	C-C Motif Chemokine Ligand 22	GC16P057359	2.71	https://www.genecards.org/cgi-bin/carddisp.pl?gene=CCL22
DPP4	Dipeptidyl Peptidase 4	GC02M161992	2.7	https://www.genecards.org/cgi-bin/carddisp.pl?gene=DPP4
S1PR1	Sphingosine-1-Phosphate Receptor 1	GC01P101236	2.69	https://www.genecards.org/cgi-bin/carddisp.pl?gene=S1PR1
IL13RA2	Interleukin 13 Receptor Subunit Alpha 2	GC0XM115003	2.68	https://www.genecards.org/cgi-bin/carddisp.pl?gene=IL13RA2
PTPRS	Protein Tyrosine Phosphatase Receptor Type S	GC19M005157	2.67	https://www.genecards.org/cgi-bin/carddisp.pl?gene=PTPRS
SLC22A23	Solute Carrier Family 22 Member 23	GC06M003269	2.67	https://www.genecards.org/cgi-bin/carddisp.pl?gene=SLC22A23
P2RX3	Purinergic Receptor P2X 3	GC11P057356	2.66	https://www.genecards.org/cgi-bin/carddisp.pl?gene=P2RX3
HDAC9	Histone Deacetylase 9	GC07P018179	2.66	https://www.genecards.org/cgi-bin/carddisp.pl?gene=HDAC9
CACNA2D1	Calcium Voltage-Gated Channel Auxiliary Subunit Alpha2delta 1	GC07M081946	2.66	https://www.genecards.org/cgi-bin/carddisp.pl?gene=CACNA2D1
DDR1	Discoidin Domain Receptor Tyrosine Kinase 1	GC06P032478	2.66	https://www.genecards.org/cgi-bin/carddisp.pl?gene=DDR1
GPD2	Glycerol-3-Phosphate Dehydrogenase 2	GC02P156435	2.66	https://www.genecards.org/cgi-bin/carddisp.pl?gene=GPD2
VARS2	Valyl-TRNA Synthetase 2, Mitochondrial	GC06P032482	2.66	https://www.genecards.org/cgi-bin/carddisp.pl?gene=VARS2
GTF2H4	General Transcription Factor IIH Subunit 4	GC06P032480	2.66	https://www.genecards.org/cgi-bin/carddisp.pl?gene=GTF2H4
COL13A1	Collagen Type XIII Alpha 1 Chain	GC10P069801	2.66	https://www.genecards.org/cgi-bin/carddisp.pl?gene=COL13A1
GCKR	Glucokinase Regulator	GC02P027461	2.66	https://www.genecards.org/cgi-bin/carddisp.pl?gene=GCKR
ACTR3B	Actin Related Protein 3B	GC07P152759	2.66	https://www.genecards.org/cgi-bin/carddisp.pl?gene=ACTR3B
PBX2	PBX Homeobox 2	GC06M032184	2.66	https://www.genecards.org/cgi-bin/carddisp.pl?gene=PBX2
CPXM2	Carboxypeptidase X, M14 Family Member 2	GC10M123710	2.66	https://www.genecards.org/cgi-bin/carddisp.pl?gene=CPXM2
KPNA7	Karyopherin Subunit Alpha 7	GC07M099173	2.66	https://www.genecards.org/cgi-bin/carddisp.pl?gene=KPNA7
PRRC2A	Proline Rich Coiled-Coil 2A	GC06P032501	2.66	https://www.genecards.org/cgi-bin/carddisp.pl?gene=PRRC2A
CAVIN1	Caveolae Associated Protein 1	GC17M042404	2.66	https://www.genecards.org/cgi-bin/carddisp.pl?gene=CAVIN1
WASHC5	WASH Complex Subunit 5	GC08M127475	2.66	https://www.genecards.org/cgi-bin/carddisp.pl?gene=WASHC5
CALHM6	Calcium Homeostasis Modulator Family Member 6	GC06P116462	2.66	https://www.genecards.org/cgi-bin/carddisp.pl?gene=CALHM6
HCG9	HLA Complex Group 9	GC06P032424	2.66	https://www.genecards.org/cgi-bin/carddisp.pl?gene=HCG9
MIR26B	MicroRNA 26b	GC02P218402	2.66	https://www.genecards.org/cgi-bin/carddisp.pl?gene=MIR26B
HCG26	HLA Complex Group 26	GC06P032493	2.66	https://www.genecards.org/cgi-bin/carddisp.pl?gene=HCG26
MIR588	MicroRNA 588	GC06P126484	2.66	https://www.genecards.org/cgi-bin/carddisp.pl?gene=MIR588
MIR499A	MicroRNA 499a	GC20P034990	2.65	https://www.genecards.org/cgi-bin/carddisp.pl?gene=MIR499A
GJA1	Gap Junction Protein Alpha 1	GC06P121436	2.64	https://www.genecards.org/cgi-bin/carddisp.pl?gene=GJA1
KIR3DL1	Killer Cell Immunoglobulin Like Receptor, Three Ig Domains And Long Cytoplasmic Tail 1	GC19P055131	2.63	https://www.genecards.org/cgi-bin/carddisp.pl?gene=KIR3DL1
TRIM39	Tripartite Motif Containing 39	GC06P032443	2.63	https://www.genecards.org/cgi-bin/carddisp.pl?gene=TRIM39
SERPINB1	Serpin Family B Member 1	GC06M002833	2.63	https://www.genecards.org/cgi-bin/carddisp.pl?gene=SERPINB1
RARRES2	Retinoic Acid Receptor Responder 2	GC07M150333	2.62	https://www.genecards.org/cgi-bin/carddisp.pl?gene=RARRES2
APOE	Apolipoprotein E	GC19P044906	2.62	https://www.genecards.org/cgi-bin/carddisp.pl?gene=APOE
BDKRB2	Bradykinin Receptor B2	GC14P096205	2.61	https://www.genecards.org/cgi-bin/carddisp.pl?gene=BDKRB2
HSPA8	Heat Shock Protein Family A (Hsp70) Member 8	GC11M123057	2.6	https://www.genecards.org/cgi-bin/carddisp.pl?gene=HSPA8
PRDM1	PR/SET Domain 1	GC06P106086	2.59	https://www.genecards.org/cgi-bin/carddisp.pl?gene=PRDM1
HSD11B1	Hydroxysteroid 11-Beta Dehydrogenase 1	GC01P209686	2.58	https://www.genecards.org/cgi-bin/carddisp.pl?gene=HSD11B1
SRSF6	Serine And Arginine Rich Splicing Factor 6	GC20P043457	2.58	https://www.genecards.org/cgi-bin/carddisp.pl?gene=SRSF6
SCYL1	SCY1 Like Pseudokinase 1	GC11P065525	2.58	https://www.genecards.org/cgi-bin/carddisp.pl?gene=SCYL1
TEP1	Telomerase Associated Protein 1	GC14M020365	2.58	https://www.genecards.org/cgi-bin/carddisp.pl?gene=TEP1
APEX1	Apurinic/Apyrimidinic Endodeoxyribonuclease 1	GC14P020455	2.58	https://www.genecards.org/cgi-bin/carddisp.pl?gene=APEX1
CSN1S1	Casein Alpha S1	GC04P069932	2.58	https://www.genecards.org/cgi-bin/carddisp.pl?gene=CSN1S1
CAMP	Cathelicidin Antimicrobial Peptide	GC03P048227	2.57	https://www.genecards.org/cgi-bin/carddisp.pl?gene=CAMP
NR5A2	Nuclear Receptor Subfamily 5 Group A Member 2	GC01P199996	2.57	https://www.genecards.org/cgi-bin/carddisp.pl?gene=NR5A2
ACHE	Acetylcholinesterase (Cartwright Blood Group)	GC07M100889	2.55	https://www.genecards.org/cgi-bin/carddisp.pl?gene=ACHE
IL13RA1	Interleukin 13 Receptor Subunit Alpha 1	GC0XP118727	2.54	https://www.genecards.org/cgi-bin/carddisp.pl?gene=IL13RA1
TRB	T Cell Receptor Beta Locus	GC07P144424	2.53	https://www.genecards.org/cgi-bin/carddisp.pl?gene=TRB
FADD	Fas Associated Via Death Domain	GC11P070203	2.53	https://www.genecards.org/cgi-bin/carddisp.pl?gene=FADD
TXK	TXK Tyrosine Kinase	GC04M047984	2.53	https://www.genecards.org/cgi-bin/carddisp.pl?gene=TXK
ADORA2A	Adenosine A2a Receptor	GC22P024417	2.51	https://www.genecards.org/cgi-bin/carddisp.pl?gene=ADORA2A
SFTPD	Surfactant Protein D	GC10M079937	2.51	https://www.genecards.org/cgi-bin/carddisp.pl?gene=SFTPD
MFGE8	Milk Fat Globule-EGF Factor 8 Protein	GC15M088898	2.51	https://www.genecards.org/cgi-bin/carddisp.pl?gene=MFGE8
CD226	CD226 Molecule	GC18M069831	2.5	https://www.genecards.org/cgi-bin/carddisp.pl?gene=CD226
CD244	CD244 Molecule	GC01M160799	2.5	https://www.genecards.org/cgi-bin/carddisp.pl?gene=CD244
SLAMF1	Signaling Lymphocytic Activation Molecule Family Member 1	GC01M160577	2.5	https://www.genecards.org/cgi-bin/carddisp.pl?gene=SLAMF1
SNAI1	Snail Family Transcriptional Repressor 1	GC20P049982	2.49	https://www.genecards.org/cgi-bin/carddisp.pl?gene=SNAI1
DNAH8	Dynein Axonemal Heavy Chain 8	GC06P043204	2.49	https://www.genecards.org/cgi-bin/carddisp.pl?gene=DNAH8
F2RL3	F2R Like Thrombin Or Trypsin Receptor 3	GC19P016888	2.48	https://www.genecards.org/cgi-bin/carddisp.pl?gene=F2RL3
IL1RAP	Interleukin 1 Receptor Accessory Protein	GC03P190514	2.48	https://www.genecards.org/cgi-bin/carddisp.pl?gene=IL1RAP
HAMP	Hepcidin Antimicrobial Peptide	GC19P037177	2.48	https://www.genecards.org/cgi-bin/carddisp.pl?gene=HAMP
ZMIZ1	Zinc Finger MIZ-Type Containing 1	GC10P079068	2.48	https://www.genecards.org/cgi-bin/carddisp.pl?gene=ZMIZ1
ETS1	ETS Proto-Oncogene 1, Transcription Factor	GC11M128458	2.47	https://www.genecards.org/cgi-bin/carddisp.pl?gene=ETS1
RHOH	Ras Homolog Family Member H	GC04P040192	2.47	https://www.genecards.org/cgi-bin/carddisp.pl?gene=RHOH
TXN	Thioredoxin	GC09M110243	2.46	https://www.genecards.org/cgi-bin/carddisp.pl?gene=TXN
ANXA1	Annexin A1	GC09P073151	2.45	https://www.genecards.org/cgi-bin/carddisp.pl?gene=ANXA1
FKBP5	FKBP Prolyl Isomerase 5	GC06M039650	2.45	https://www.genecards.org/cgi-bin/carddisp.pl?gene=FKBP5
ABCB8	ATP Binding Cassette Subfamily B Member 8	GC07P151028	2.45	https://www.genecards.org/cgi-bin/carddisp.pl?gene=ABCB8
FCGRT	Fc Fragment Of IgG Receptor And Transporter	GC19P049506	2.45	https://www.genecards.org/cgi-bin/carddisp.pl?gene=FCGRT
MRC1	Mannose Receptor C-Type 1	GC10P017809	2.44	https://www.genecards.org/cgi-bin/carddisp.pl?gene=MRC1
DAB2	DAB Adaptor Protein 2	GC05M039371	2.43	https://www.genecards.org/cgi-bin/carddisp.pl?gene=DAB2
TACR2	Tachykinin Receptor 2	GC10M069403	2.43	https://www.genecards.org/cgi-bin/carddisp.pl?gene=TACR2
DAXX	Death Domain Associated Protein	GC06M033318	2.43	https://www.genecards.org/cgi-bin/carddisp.pl?gene=DAXX
CCL25	C-C Motif Chemokine Ligand 25	GC19P008117	2.43	https://www.genecards.org/cgi-bin/carddisp.pl?gene=CCL25
SAG	S-Antigen Visual Arrestin	GC02P233309	2.43	https://www.genecards.org/cgi-bin/carddisp.pl?gene=SAG
CXCR5	C-X-C Motif Chemokine Receptor 5	GC11P118884	2.42	https://www.genecards.org/cgi-bin/carddisp.pl?gene=CXCR5
TRAF2	TNF Receptor Associated Factor 2	GC09P136881	2.42	https://www.genecards.org/cgi-bin/carddisp.pl?gene=TRAF2
LBP	Lipopolysaccharide Binding Protein	GC20P038346	2.42	https://www.genecards.org/cgi-bin/carddisp.pl?gene=LBP
MMP12	Matrix Metallopeptidase 12	GC11M102862	2.42	https://www.genecards.org/cgi-bin/carddisp.pl?gene=MMP12
DAPK1	Death Associated Protein Kinase 1	GC09P087497	2.41	https://www.genecards.org/cgi-bin/carddisp.pl?gene=DAPK1
STK39	Serine/Threonine Kinase 39	GC02M167954	2.4	https://www.genecards.org/cgi-bin/carddisp.pl?gene=STK39
CYBB	Cytochrome B-245 Beta Chain	GC0XP037780	2.4	https://www.genecards.org/cgi-bin/carddisp.pl?gene=CYBB
GZMA	Granzyme A	GC05P055102	2.4	https://www.genecards.org/cgi-bin/carddisp.pl?gene=GZMA
LBR	Lamin B Receptor	GC01M225401	2.4	https://www.genecards.org/cgi-bin/carddisp.pl?gene=LBR
PTGDR2	Prostaglandin D2 Receptor 2	GC11M060850	2.4	https://www.genecards.org/cgi-bin/carddisp.pl?gene=PTGDR2
EPN3	Epsin 3	GC17P050532	2.39	https://www.genecards.org/cgi-bin/carddisp.pl?gene=EPN3
ICAM2	Intercellular Adhesion Molecule 2	GC17M064002	2.39	https://www.genecards.org/cgi-bin/carddisp.pl?gene=ICAM2
CX3CR1	C-X3-C Motif Chemokine Receptor 1	GC03M039279	2.39	https://www.genecards.org/cgi-bin/carddisp.pl?gene=CX3CR1
SMARCB1	SWI/SNF Related, Matrix Associated, Actin Dependent Regulator Of Chromatin, Subfamily B, Member 1	GC22P023786	2.38	https://www.genecards.org/cgi-bin/carddisp.pl?gene=SMARCB1
SLC3A2	Solute Carrier Family 3 Member 2	GC11P062874	2.38	https://www.genecards.org/cgi-bin/carddisp.pl?gene=SLC3A2
PRKCB	Protein Kinase C Beta	GC16P023848	2.36	https://www.genecards.org/cgi-bin/carddisp.pl?gene=PRKCB
CNTF	Ciliary Neurotrophic Factor	GC11P058641	2.36	https://www.genecards.org/cgi-bin/carddisp.pl?gene=CNTF
GART	Phosphoribosylglycinamide Formyltransferase, Phosphoribosylglycinamide Synthetase, Phosphoribosylaminoimidazole Synthetase	GC21M033503	2.36	https://www.genecards.org/cgi-bin/carddisp.pl?gene=GART
MT-ND4	Mitochondrially Encoded NADH:Ubiquinone Oxidoreductase Core Subunit 4	GCMTP010762	2.36	https://www.genecards.org/cgi-bin/carddisp.pl?gene=MT-ND4
ITGB7	Integrin Subunit Beta 7	GC12M053191	2.35	https://www.genecards.org/cgi-bin/carddisp.pl?gene=ITGB7
LALBA	Lactalbumin Alpha	GC12M048567	2.35	https://www.genecards.org/cgi-bin/carddisp.pl?gene=LALBA
LIFR	LIF Receptor Subunit Alpha	GC05M038475	2.35	https://www.genecards.org/cgi-bin/carddisp.pl?gene=LIFR
TNFSF12	TNF Superfamily Member 12	GC17P007829	2.34	https://www.genecards.org/cgi-bin/carddisp.pl?gene=TNFSF12
SULT1A1	Sulfotransferase Family 1A Member 1	GC16M028606	2.34	https://www.genecards.org/cgi-bin/carddisp.pl?gene=SULT1A1
MCM2	Minichromosome Maintenance Complex Component 2	GC03P127598	2.34	https://www.genecards.org/cgi-bin/carddisp.pl?gene=MCM2
SAA4	Serum Amyloid A4, Constitutive	GC11M018234	2.34	https://www.genecards.org/cgi-bin/carddisp.pl?gene=SAA4
APOB	Apolipoprotein B	GC02M020956	2.33	https://www.genecards.org/cgi-bin/carddisp.pl?gene=APOB
FGF23	Fibroblast Growth Factor 23	GC12M004347	2.33	https://www.genecards.org/cgi-bin/carddisp.pl?gene=FGF23
FYN	FYN Proto-Oncogene, Src Family Tyrosine Kinase	GC06M111660	2.33	https://www.genecards.org/cgi-bin/carddisp.pl?gene=FYN
UBE2L3	Ubiquitin Conjugating Enzyme E2 L3	GC22P021549	2.33	https://www.genecards.org/cgi-bin/carddisp.pl?gene=UBE2L3
MAML2	Mastermind Like Transcriptional Coactivator 2	GC11M095976	2.33	https://www.genecards.org/cgi-bin/carddisp.pl?gene=MAML2
BIRC2	Baculoviral IAP Repeat Containing 2	GC11P102347	2.33	https://www.genecards.org/cgi-bin/carddisp.pl?gene=BIRC2
SYP	Synaptophysin	GC0XM049187	2.31	https://www.genecards.org/cgi-bin/carddisp.pl?gene=SYP
SDC1	Syndecan 1	GC02M020200	2.31	https://www.genecards.org/cgi-bin/carddisp.pl?gene=SDC1
MIR193A	MicroRNA 193a	GC17P031559	2.3	https://www.genecards.org/cgi-bin/carddisp.pl?gene=MIR193A
AQP4	Aquaporin 4	GC18M026852	2.3	https://www.genecards.org/cgi-bin/carddisp.pl?gene=AQP4
AQP7	Aquaporin 7	GC09M033384	2.3	https://www.genecards.org/cgi-bin/carddisp.pl?gene=AQP7
ADRA2A	Adrenoceptor Alpha 2A	GC10P111077	2.29	https://www.genecards.org/cgi-bin/carddisp.pl?gene=ADRA2A
MAGI2	Membrane Associated Guanylate Kinase, WW And PDZ Domain Containing 2	GC07M078017	2.29	https://www.genecards.org/cgi-bin/carddisp.pl?gene=MAGI2
TRAF1	TNF Receptor Associated Factor 1	GC09M120902	2.29	https://www.genecards.org/cgi-bin/carddisp.pl?gene=TRAF1
IL6ST	Interleukin 6 Signal Transducer	GC05M055935	2.28	https://www.genecards.org/cgi-bin/carddisp.pl?gene=IL6ST
ETS2	ETS Proto-Oncogene 2, Transcription Factor	GC21P038805	2.27	https://www.genecards.org/cgi-bin/carddisp.pl?gene=ETS2
CLU	Clusterin	GC08M027596	2.24	https://www.genecards.org/cgi-bin/carddisp.pl?gene=CLU
TRG	T Cell Receptor Gamma Locus	GC07M038240	2.24	https://www.genecards.org/cgi-bin/carddisp.pl?gene=TRG
MIR200B	MicroRNA 200b	GC01P001167	2.23	https://www.genecards.org/cgi-bin/carddisp.pl?gene=MIR200B
MIR122	MicroRNA 122	GC18P058451	2.22	https://www.genecards.org/cgi-bin/carddisp.pl?gene=MIR122
GATA3	GATA Binding Protein 3	GC10P008045	2.21	https://www.genecards.org/cgi-bin/carddisp.pl?gene=GATA3
GAL	Galanin And GMAP Prepropeptide	GC11P068701	2.21	https://www.genecards.org/cgi-bin/carddisp.pl?gene=GAL
ALDOB	Aldolase, Fructose-Bisphosphate B	GC09M101420	2.21	https://www.genecards.org/cgi-bin/carddisp.pl?gene=ALDOB
CA2	Carbonic Anhydrase 2	GC08P085463	2.2	https://www.genecards.org/cgi-bin/carddisp.pl?gene=CA2
DEFA6	Defensin Alpha 6	GC08M006924	2.19	https://www.genecards.org/cgi-bin/carddisp.pl?gene=DEFA6
DRD2	Dopamine Receptor D2	GC11M113314	2.18	https://www.genecards.org/cgi-bin/carddisp.pl?gene=DRD2
RNF128	Ring Finger Protein 128	GC0XP106693	2.18	https://www.genecards.org/cgi-bin/carddisp.pl?gene=RNF128
AGFG1	ArfGAP With FG Repeats 1	GC02P227473	2.17	https://www.genecards.org/cgi-bin/carddisp.pl?gene=AGFG1
TNFRSF18	TNF Receptor Superfamily Member 18	GC01M001203	2.17	https://www.genecards.org/cgi-bin/carddisp.pl?gene=TNFRSF18
APOA4	Apolipoprotein A4	GC11M116820	2.17	https://www.genecards.org/cgi-bin/carddisp.pl?gene=APOA4
SLC6A14	Solute Carrier Family 6 Member 14	GC0XP116436	2.17	https://www.genecards.org/cgi-bin/carddisp.pl?gene=SLC6A14
KHDRBS3	KH RNA Binding Domain Containing, Signal Transduction Associated 3	GC08P135457	2.17	https://www.genecards.org/cgi-bin/carddisp.pl?gene=KHDRBS3
CGN	Cingulin	GC01P151483	2.16	https://www.genecards.org/cgi-bin/carddisp.pl?gene=CGN
CXCL13	C-X-C Motif Chemokine Ligand 13	GC04P077511	2.16	https://www.genecards.org/cgi-bin/carddisp.pl?gene=CXCL13
FASN	Fatty Acid Synthase	GC17M082078	2.15	https://www.genecards.org/cgi-bin/carddisp.pl?gene=FASN
ADCYAP1	Adenylate Cyclase Activating Polypeptide 1	GC18P000895	2.15	https://www.genecards.org/cgi-bin/carddisp.pl?gene=ADCYAP1
TMSB4X	Thymosin Beta 4 X-Linked	GC0XP012993	2.15	https://www.genecards.org/cgi-bin/carddisp.pl?gene=TMSB4X
DEFA3	Defensin Alpha 3	GC08M007015	2.14	https://www.genecards.org/cgi-bin/carddisp.pl?gene=DEFA3
PPARA	Peroxisome Proliferator Activated Receptor Alpha	GC22P046150	2.14	https://www.genecards.org/cgi-bin/carddisp.pl?gene=PPARA
SPI1	Spi-1 Proto-Oncogene	GC11M056039	2.14	https://www.genecards.org/cgi-bin/carddisp.pl?gene=SPI1
HPRT1	Hypoxanthine Phosphoribosyltransferase 1	GC0XP134460	2.13	https://www.genecards.org/cgi-bin/carddisp.pl?gene=HPRT1
LST1	Leukocyte Specific Transcript 1	GC06P032500	2.13	https://www.genecards.org/cgi-bin/carddisp.pl?gene=LST1
IL17RD	Interleukin 17 Receptor D	GC03M057124	2.13	https://www.genecards.org/cgi-bin/carddisp.pl?gene=IL17RD
DEFA1	Defensin Alpha 1	GC08M006977	2.13	https://www.genecards.org/cgi-bin/carddisp.pl?gene=DEFA1
BLVRB	Biliverdin Reductase B	GC19M040447	2.12	https://www.genecards.org/cgi-bin/carddisp.pl?gene=BLVRB
TFAP2A	Transcription Factor AP-2 Alpha	GC06M010393	2.11	https://www.genecards.org/cgi-bin/carddisp.pl?gene=TFAP2A
LACTB	Lactamase Beta	GC15P069629	2.11	https://www.genecards.org/cgi-bin/carddisp.pl?gene=LACTB
ELF3	E74 Like ETS Transcription Factor 3	GC01P202007	2.11	https://www.genecards.org/cgi-bin/carddisp.pl?gene=ELF3
TNFSF14	TNF Superfamily Member 14	GC19M006663	2.1	https://www.genecards.org/cgi-bin/carddisp.pl?gene=TNFSF14
STX2	Syntaxin 2	GC12M130789	2.09	https://www.genecards.org/cgi-bin/carddisp.pl?gene=STX2
ATF6	Activating Transcription Factor 6	GC01P161766	2.09	https://www.genecards.org/cgi-bin/carddisp.pl?gene=ATF6
BLK	BLK Proto-Oncogene, Src Family Tyrosine Kinase	GC08P011388	2.09	https://www.genecards.org/cgi-bin/carddisp.pl?gene=BLK
CASP14	Caspase 14	GC19P015049	2.09	https://www.genecards.org/cgi-bin/carddisp.pl?gene=CASP14
ACADS	Acyl-CoA Dehydrogenase Short Chain	GC12P120798	2.09	https://www.genecards.org/cgi-bin/carddisp.pl?gene=ACADS
ALDH2	Aldehyde Dehydrogenase 2 Family Member	GC12P111766	2.09	https://www.genecards.org/cgi-bin/carddisp.pl?gene=ALDH2
GCG	Glucagon	GC02M162142	2.09	https://www.genecards.org/cgi-bin/carddisp.pl?gene=GCG
GLP2R	Glucagon Like Peptide 2 Receptor	GC17P009822	2.09	https://www.genecards.org/cgi-bin/carddisp.pl?gene=GLP2R
PTGDS	Prostaglandin D2 Synthase	GC09P136977	2.09	https://www.genecards.org/cgi-bin/carddisp.pl?gene=PTGDS
PARD3	Par-3 Family Cell Polarity Regulator	GC10M034110	2.09	https://www.genecards.org/cgi-bin/carddisp.pl?gene=PARD3
TAGLN	Transgelin	GC11P117199	2.09	https://www.genecards.org/cgi-bin/carddisp.pl?gene=TAGLN
CXCL3	C-X-C Motif Chemokine Ligand 3	GC04M074036	2.09	https://www.genecards.org/cgi-bin/carddisp.pl?gene=CXCL3
CD2	CD2 Molecule	GC01P116754	2.08	https://www.genecards.org/cgi-bin/carddisp.pl?gene=CD2
ADAM10	ADAM Metallopeptidase Domain 10	GC15M058588	2.08	https://www.genecards.org/cgi-bin/carddisp.pl?gene=ADAM10
EZR	Ezrin	GC06M158765	2.08	https://www.genecards.org/cgi-bin/carddisp.pl?gene=EZR
IL24	Interleukin 24	GC01P206897	2.08	https://www.genecards.org/cgi-bin/carddisp.pl?gene=IL24
MIR598	MicroRNA 598	GC08M011035	2.07	https://www.genecards.org/cgi-bin/carddisp.pl?gene=MIR598
MIR642A	MicroRNA 642a	GC19P045674	2.07	https://www.genecards.org/cgi-bin/carddisp.pl?gene=MIR642A
IGES	Immunoglobulin E Concentration, Serum	GC05U990033	2.07	https://www.genecards.org/cgi-bin/carddisp.pl?gene=IGES
CD1D	CD1d Molecule	GC01P158149	2.07	https://www.genecards.org/cgi-bin/carddisp.pl?gene=CD1D
EGR2	Early Growth Response 2	GC10M062811	2.06	https://www.genecards.org/cgi-bin/carddisp.pl?gene=EGR2
FLG	Filaggrin	GC01M152274	2.06	https://www.genecards.org/cgi-bin/carddisp.pl?gene=FLG
MIR146B	MicroRNA 146b	GC10P102436	2.06	https://www.genecards.org/cgi-bin/carddisp.pl?gene=MIR146B
VDAC1	Voltage Dependent Anion Channel 1	GC05M133975	2.05	https://www.genecards.org/cgi-bin/carddisp.pl?gene=VDAC1
MIR124-1	MicroRNA 124-1	GC08M009901	2.05	https://www.genecards.org/cgi-bin/carddisp.pl?gene=MIR124-1
IFITM3	Interferon Induced Transmembrane Protein 3	GC11M000319	2.05	https://www.genecards.org/cgi-bin/carddisp.pl?gene=IFITM3
POU5F1	POU Class 5 Homeobox 1	GC06M031136	2.05	https://www.genecards.org/cgi-bin/carddisp.pl?gene=POU5F1
KLKB1	Kallikrein B1	GC04P186208	2.05	https://www.genecards.org/cgi-bin/carddisp.pl?gene=KLKB1
CCN1	Cellular Communication Network Factor 1	GC01P085581	2.04	https://www.genecards.org/cgi-bin/carddisp.pl?gene=CCN1
LTB	Lymphotoxin Beta	GC06M032132	2.04	https://www.genecards.org/cgi-bin/carddisp.pl?gene=LTB
LTBR	Lymphotoxin Beta Receptor	GC12P006375	2.04	https://www.genecards.org/cgi-bin/carddisp.pl?gene=LTBR
PPBP	Pro-Platelet Basic Protein	GC04M073986	2.04	https://www.genecards.org/cgi-bin/carddisp.pl?gene=PPBP
LRRK2	Leucine Rich Repeat Kinase 2	GC12P040196	2.03	https://www.genecards.org/cgi-bin/carddisp.pl?gene=LRRK2
RB1	RB Transcriptional Corepressor 1	GC13P048303	2.03	https://www.genecards.org/cgi-bin/carddisp.pl?gene=RB1
TBXAS1	Thromboxane A Synthase 1	GC07P139777	2.03	https://www.genecards.org/cgi-bin/carddisp.pl?gene=TBXAS1
ADCY7	Adenylate Cyclase 7	GC16P050244	2.02	https://www.genecards.org/cgi-bin/carddisp.pl?gene=ADCY7
MTMR3	Myotubularin Related Protein 3	GC22P029885	2.02	https://www.genecards.org/cgi-bin/carddisp.pl?gene=MTMR3
SULT1A2	Sulfotransferase Family 1A Member 2	GC16M028591	2.02	https://www.genecards.org/cgi-bin/carddisp.pl?gene=SULT1A2
HORMAD2	HORMA Domain Containing 2	GC22P030080	2.02	https://www.genecards.org/cgi-bin/carddisp.pl?gene=HORMAD2
CREM	CAMP Responsive Element Modulator	GC10P035126	2.02	https://www.genecards.org/cgi-bin/carddisp.pl?gene=CREM
COX5A	Cytochrome C Oxidase Subunit 5A	GC15M074919	2.02	https://www.genecards.org/cgi-bin/carddisp.pl?gene=COX5A
FPR1	Formyl Peptide Receptor 1	GC19M051745	2.02	https://www.genecards.org/cgi-bin/carddisp.pl?gene=FPR1
TMPRSS6	Transmembrane Serine Protease 6	GC22M037066	2.02	https://www.genecards.org/cgi-bin/carddisp.pl?gene=TMPRSS6
LYRM4	LYR Motif Containing 4	GC06M005032	2.02	https://www.genecards.org/cgi-bin/carddisp.pl?gene=LYRM4
MIR15A	MicroRNA 15a	GC13M050049	2.02	https://www.genecards.org/cgi-bin/carddisp.pl?gene=MIR15A
TNFRSF8	TNF Receptor Superfamily Member 8	GC01P012123	2.01	https://www.genecards.org/cgi-bin/carddisp.pl?gene=TNFRSF8
NFKBIZ	NFKB Inhibitor Zeta	GC03P101827	2.01	https://www.genecards.org/cgi-bin/carddisp.pl?gene=NFKBIZ
HCP5	HLA Complex P5	GC06P031400	2.01	https://www.genecards.org/cgi-bin/carddisp.pl?gene=HCP5
INAFM1	InaF Motif Containing 1	GC19P047275	2.01	https://www.genecards.org/cgi-bin/carddisp.pl?gene=INAFM1
STC1	Stanniocalcin 1	GC08M023841	2	https://www.genecards.org/cgi-bin/carddisp.pl?gene=STC1
KRT17	Keratin 17	GC17M041619	2	https://www.genecards.org/cgi-bin/carddisp.pl?gene=KRT17
MIR124-3	MicroRNA 124-3	GC20P063180	1.99	https://www.genecards.org/cgi-bin/carddisp.pl?gene=MIR124-3
FOXO3	Forkhead Box O3	GC06P108559	1.99	https://www.genecards.org/cgi-bin/carddisp.pl?gene=FOXO3
TNFAIP6	TNF Alpha Induced Protein 6	GC02P151357	1.99	https://www.genecards.org/cgi-bin/carddisp.pl?gene=TNFAIP6
TNFSF13B	TNF Superfamily Member 13b	GC13P108251	1.98	https://www.genecards.org/cgi-bin/carddisp.pl?gene=TNFSF13B
EIF2S1	Eukaryotic Translation Initiation Factor 2 Subunit Alpha	GC14P067359	1.97	https://www.genecards.org/cgi-bin/carddisp.pl?gene=EIF2S1
HLA-DRB3	Major Histocompatibility Complex, Class II, DR Beta 3	GC06Mn03715	1.97	https://www.genecards.org/cgi-bin/carddisp.pl?gene=HLA-DRB3
S100A1	S100 Calcium Binding Protein A1	GC01P153627	1.97	https://www.genecards.org/cgi-bin/carddisp.pl?gene=S100A1
PSMB10	Proteasome Subunit Beta 10	GC16M067937	1.97	https://www.genecards.org/cgi-bin/carddisp.pl?gene=PSMB10
LITAF	Lipopolysaccharide Induced TNF Factor	GC16M011641	1.96	https://www.genecards.org/cgi-bin/carddisp.pl?gene=LITAF
GSDMA	Gasdermin A	GC17P039962	1.96	https://www.genecards.org/cgi-bin/carddisp.pl?gene=GSDMA
MIR222	MicroRNA 222	GC0XM045747	1.96	https://www.genecards.org/cgi-bin/carddisp.pl?gene=MIR222
ITGA2	Integrin Subunit Alpha 2	GC05P052989	1.96	https://www.genecards.org/cgi-bin/carddisp.pl?gene=ITGA2
IL36A	Interleukin 36 Alpha	GC02P113005	1.95	https://www.genecards.org/cgi-bin/carddisp.pl?gene=IL36A
LRP6	LDL Receptor Related Protein 6	GC12M012660	1.95	https://www.genecards.org/cgi-bin/carddisp.pl?gene=LRP6
RARG	Retinoic Acid Receptor Gamma	GC12M053210	1.95	https://www.genecards.org/cgi-bin/carddisp.pl?gene=RARG
PITX1	Paired Like Homeodomain 1	GC05M135027	1.95	https://www.genecards.org/cgi-bin/carddisp.pl?gene=PITX1
GABPA	GA Binding Protein Transcription Factor Subunit Alpha	GC21P025734	1.95	https://www.genecards.org/cgi-bin/carddisp.pl?gene=GABPA
IL1F10	Interleukin 1 Family Member 10	GC02P113067	1.95	https://www.genecards.org/cgi-bin/carddisp.pl?gene=IL1F10
MAFK	MAF BZIP Transcription Factor K	GC07P001531	1.95	https://www.genecards.org/cgi-bin/carddisp.pl?gene=MAFK
IL36B	Interleukin 36 Beta	GC02M113022	1.95	https://www.genecards.org/cgi-bin/carddisp.pl?gene=IL36B
RPL35P3	Ribosomal Protein L35 Pseudogene 3	GC06M105302	1.95	https://www.genecards.org/cgi-bin/carddisp.pl?gene=RPL35P3
PROCR	Protein C Receptor	GC20P035171	1.95	https://www.genecards.org/cgi-bin/carddisp.pl?gene=PROCR
FOXE1	Forkhead Box E1	GC09P097853	1.94	https://www.genecards.org/cgi-bin/carddisp.pl?gene=FOXE1
FURIN	Furin, Paired Basic Amino Acid Cleaving Enzyme	GC15P090868	1.94	https://www.genecards.org/cgi-bin/carddisp.pl?gene=FURIN
APOA1	Apolipoprotein A1	GC11M116835	1.94	https://www.genecards.org/cgi-bin/carddisp.pl?gene=APOA1
KIR2DL3	Killer Cell Immunoglobulin Like Receptor, Two Ig Domains And Long Cytoplasmic Tail 3	GC19P055142	1.93	https://www.genecards.org/cgi-bin/carddisp.pl?gene=KIR2DL3
TLR7	Toll Like Receptor 7	GC0XP012867	1.93	https://www.genecards.org/cgi-bin/carddisp.pl?gene=TLR7
PADI4	Peptidyl Arginine Deiminase 4	GC01P017308	1.92	https://www.genecards.org/cgi-bin/carddisp.pl?gene=PADI4
EPHX1	Epoxide Hydrolase 1	GC01P225810	1.92	https://www.genecards.org/cgi-bin/carddisp.pl?gene=EPHX1
RBP3	Retinol Binding Protein 3	GC10P047348	1.92	https://www.genecards.org/cgi-bin/carddisp.pl?gene=RBP3
ITGA5	Integrin Subunit Alpha 5	GC12M054396	1.91	https://www.genecards.org/cgi-bin/carddisp.pl?gene=ITGA5
MYD88	MYD88 Innate Immune Signal Transduction Adaptor	GC03P038179	1.91	https://www.genecards.org/cgi-bin/carddisp.pl?gene=MYD88
ADORA3	Adenosine A3 Receptor	GC01M111499	1.91	https://www.genecards.org/cgi-bin/carddisp.pl?gene=ADORA3
MAP2K2	Mitogen-Activated Protein Kinase Kinase 2	GC19M004090	1.9	https://www.genecards.org/cgi-bin/carddisp.pl?gene=MAP2K2
MAP3K8	Mitogen-Activated Protein Kinase Kinase Kinase 8	GC10P030458	1.9	https://www.genecards.org/cgi-bin/carddisp.pl?gene=MAP3K8
STAT5A	Signal Transducer And Activator Of Transcription 5A	GC17P042287	1.9	https://www.genecards.org/cgi-bin/carddisp.pl?gene=STAT5A
IKBKG	Inhibitor Of Nuclear Factor Kappa B Kinase Regulatory Subunit Gamma	GC0XP154541	1.89	https://www.genecards.org/cgi-bin/carddisp.pl?gene=IKBKG
TPM1	Tropomyosin 1	GC15P071612	1.89	https://www.genecards.org/cgi-bin/carddisp.pl?gene=TPM1
HTRA1	HtrA Serine Peptidase 1	GC10P122461	1.89	https://www.genecards.org/cgi-bin/carddisp.pl?gene=HTRA1
CYSLTR1	Cysteinyl Leukotriene Receptor 1	GC0XM078271	1.89	https://www.genecards.org/cgi-bin/carddisp.pl?gene=CYSLTR1
RPS2P34	Ribosomal Protein S2 Pseudogene 34	GC09P082130	1.89	https://www.genecards.org/cgi-bin/carddisp.pl?gene=RPS2P34
LOC442427	Putative UPF0607 Protein ENSP00000381418	GC09M082431	1.89	https://www.genecards.org/cgi-bin/carddisp.pl?gene=LOC442427
NTSR1	Neurotensin Receptor 1	GC20P062708	1.89	https://www.genecards.org/cgi-bin/carddisp.pl?gene=NTSR1
HSP90B1	Heat Shock Protein 90 Beta Family Member 1	GC12P103930	1.89	https://www.genecards.org/cgi-bin/carddisp.pl?gene=HSP90B1
CD34	CD34 Molecule	GC01M207880	1.88	https://www.genecards.org/cgi-bin/carddisp.pl?gene=CD34
SLC16A1	Solute Carrier Family 16 Member 1	GC01M112912	1.87	https://www.genecards.org/cgi-bin/carddisp.pl?gene=SLC16A1
EED	Embryonic Ectoderm Development	GC11P086244	1.87	https://www.genecards.org/cgi-bin/carddisp.pl?gene=EED
UBC	Ubiquitin C	GC12M124911	1.87	https://www.genecards.org/cgi-bin/carddisp.pl?gene=UBC
CLDN7	Claudin 7	GC17M007259	1.87	https://www.genecards.org/cgi-bin/carddisp.pl?gene=CLDN7
UBASH3B	Ubiquitin Associated And SH3 Domain Containing B	GC11P122655	1.87	https://www.genecards.org/cgi-bin/carddisp.pl?gene=UBASH3B
CIDEB	Cell Death Inducing DFFA Like Effector B	GC14M024305	1.87	https://www.genecards.org/cgi-bin/carddisp.pl?gene=CIDEB
PROS1	Protein S	GC03M093873	1.86	https://www.genecards.org/cgi-bin/carddisp.pl?gene=PROS1
CD5	CD5 Molecule	GC11P061118	1.86	https://www.genecards.org/cgi-bin/carddisp.pl?gene=CD5
KHDRBS1	KH RNA Binding Domain Containing, Signal Transduction Associated 1	GC01P031981	1.84	https://www.genecards.org/cgi-bin/carddisp.pl?gene=KHDRBS1
IL37	Interleukin 37	GC02P114219	1.84	https://www.genecards.org/cgi-bin/carddisp.pl?gene=IL37
TNC	Tenascin C	GC09M115019	1.84	https://www.genecards.org/cgi-bin/carddisp.pl?gene=TNC
IDH1	Isocitrate Dehydrogenase (NADP(+)) 1, Cytosolic	GC02M208236	1.84	https://www.genecards.org/cgi-bin/carddisp.pl?gene=IDH1
FOSL2	FOS Like 2, AP-1 Transcription Factor Subunit	GC02P028392	1.83	https://www.genecards.org/cgi-bin/carddisp.pl?gene=FOSL2
TNFSF18	TNF Superfamily Member 18	GC01M173009	1.83	https://www.genecards.org/cgi-bin/carddisp.pl?gene=TNFSF18
ARHGEF6	Rac/Cdc42 Guanine Nucleotide Exchange Factor 6	GC0XM136665	1.83	https://www.genecards.org/cgi-bin/carddisp.pl?gene=ARHGEF6
CA1	Carbonic Anhydrase 1	GC08M085327	1.83	https://www.genecards.org/cgi-bin/carddisp.pl?gene=CA1
GZMM	Granzyme M	GC19P000544	1.83	https://www.genecards.org/cgi-bin/carddisp.pl?gene=GZMM
AP3B1	Adaptor Related Protein Complex 3 Subunit Beta 1	GC05M078000	1.82	https://www.genecards.org/cgi-bin/carddisp.pl?gene=AP3B1
CNR1	Cannabinoid Receptor 1	GC06M088139	1.82	https://www.genecards.org/cgi-bin/carddisp.pl?gene=CNR1
MAD2L1	Mitotic Arrest Deficient 2 Like 1	GC04M120055	1.82	https://www.genecards.org/cgi-bin/carddisp.pl?gene=MAD2L1
ACP1	Acid Phosphatase 1	GC02P000254	1.82	https://www.genecards.org/cgi-bin/carddisp.pl?gene=ACP1
NPHP1	Nephrocystin 1	GC02M110122	1.82	https://www.genecards.org/cgi-bin/carddisp.pl?gene=NPHP1
PSMD4	Proteasome 26S Subunit, Non-ATPase 4	GC01P151227	1.82	https://www.genecards.org/cgi-bin/carddisp.pl?gene=PSMD4
HSF2	Heat Shock Transcription Factor 2	GC06P122399	1.82	https://www.genecards.org/cgi-bin/carddisp.pl?gene=HSF2
TNFRSF10D	TNF Receptor Superfamily Member 10d	GC08M023135	1.82	https://www.genecards.org/cgi-bin/carddisp.pl?gene=TNFRSF10D
TNFRSF10C	TNF Receptor Superfamily Member 10c	GC08P023102	1.82	https://www.genecards.org/cgi-bin/carddisp.pl?gene=TNFRSF10C
PRKN	Parkin RBR E3 Ubiquitin Protein Ligase	GC06M161348	1.82	https://www.genecards.org/cgi-bin/carddisp.pl?gene=PRKN
NACA	Nascent Polypeptide Associated Complex Subunit Alpha	GC12M056712	1.82	https://www.genecards.org/cgi-bin/carddisp.pl?gene=NACA
CSNK1A1L	Casein Kinase 1 Alpha 1 Like	GC13M037103	1.82	https://www.genecards.org/cgi-bin/carddisp.pl?gene=CSNK1A1L
FKBP15	FKBP Prolyl Isomerase 15	GC09M113161	1.82	https://www.genecards.org/cgi-bin/carddisp.pl?gene=FKBP15
FAM215A	Family With Sequence Similarity 215 Member A	GC17P043917	1.82	https://www.genecards.org/cgi-bin/carddisp.pl?gene=FAM215A
BORCS8-MEF2B	BORCS8-MEF2B Readthrough	GC19M019146	1.82	https://www.genecards.org/cgi-bin/carddisp.pl?gene=BORCS8-MEF2B
OCTN3	Organic Cation Transporter 3	GC05U900771	1.82	https://www.genecards.org/cgi-bin/carddisp.pl?gene=OCTN3
CRTC1	CREB Regulated Transcription Coactivator 1	GC19P020645	1.82	https://www.genecards.org/cgi-bin/carddisp.pl?gene=CRTC1
LEPQTL1	Leptin, Serum Levels Of	GC02U903086	1.82	https://www.genecards.org/cgi-bin/carddisp.pl?gene=LEPQTL1
NT5E	5'-Nucleotidase Ecto	GC06P085449	1.81	https://www.genecards.org/cgi-bin/carddisp.pl?gene=NT5E
GP2	Glycoprotein 2	GC16M020320	1.81	https://www.genecards.org/cgi-bin/carddisp.pl?gene=GP2
RUNX1	RUNX Family Transcription Factor 1	GC21M034787	1.81	https://www.genecards.org/cgi-bin/carddisp.pl?gene=RUNX1
CAV3	Caveolin 3	GC03P008775	1.81	https://www.genecards.org/cgi-bin/carddisp.pl?gene=CAV3
CAV2	Caveolin 2	GC07P116287	1.81	https://www.genecards.org/cgi-bin/carddisp.pl?gene=CAV2
LRG1	Leucine Rich Alpha-2-Glycoprotein 1	GC19M004538	1.81	https://www.genecards.org/cgi-bin/carddisp.pl?gene=LRG1
DEFB104A	Defensin Beta 104A	GC08P007836	1.81	https://www.genecards.org/cgi-bin/carddisp.pl?gene=DEFB104A
CYBC1	Cytochrome B-245 Chaperone 1	GC17M082443	1.81	https://www.genecards.org/cgi-bin/carddisp.pl?gene=CYBC1
C2	Complement C2	GC06P031897	1.81	https://www.genecards.org/cgi-bin/carddisp.pl?gene=C2
SUFU	SUFU Negative Regulator Of Hedgehog Signaling	GC10P102503	1.81	https://www.genecards.org/cgi-bin/carddisp.pl?gene=SUFU
KAT6B	Lysine Acetyltransferase 6B	GC10P074827	1.81	https://www.genecards.org/cgi-bin/carddisp.pl?gene=KAT6B
SETDB1	SET Domain Bifurcated Histone Lysine Methyltransferase 1	GC01P150926	1.81	https://www.genecards.org/cgi-bin/carddisp.pl?gene=SETDB1
IFNAR2	Interferon Alpha And Beta Receptor Subunit 2	GC21P033229	1.8	https://www.genecards.org/cgi-bin/carddisp.pl?gene=IFNAR2
CPOX	Coproporphyrinogen Oxidase	GC03M098576	1.79	https://www.genecards.org/cgi-bin/carddisp.pl?gene=CPOX
CCR4	C-C Motif Chemokine Receptor 4	GC03P032968	1.78	https://www.genecards.org/cgi-bin/carddisp.pl?gene=CCR4
SGK1	Serum/Glucocorticoid Regulated Kinase 1	GC06M134169	1.78	https://www.genecards.org/cgi-bin/carddisp.pl?gene=SGK1
TPI1	Triosephosphate Isomerase 1	GC12P006910	1.78	https://www.genecards.org/cgi-bin/carddisp.pl?gene=TPI1
ACAT2	Acetyl-CoA Acetyltransferase 2	GC06P159760	1.78	https://www.genecards.org/cgi-bin/carddisp.pl?gene=ACAT2
TICAM1	Toll Like Receptor Adaptor Molecule 1	GC19M004815	1.78	https://www.genecards.org/cgi-bin/carddisp.pl?gene=TICAM1
PRDX4	Peroxiredoxin 4	GC0XP023592	1.78	https://www.genecards.org/cgi-bin/carddisp.pl?gene=PRDX4
LGALS2	Galectin 2	GC22M037570	1.78	https://www.genecards.org/cgi-bin/carddisp.pl?gene=LGALS2
TXNIP	Thioredoxin Interacting Protein	GC01M145992	1.78	https://www.genecards.org/cgi-bin/carddisp.pl?gene=TXNIP
MIR206	MicroRNA 206	GC06P052144	1.78	https://www.genecards.org/cgi-bin/carddisp.pl?gene=MIR206
KCNQ1	Potassium Voltage-Gated Channel Subfamily Q Member 1	GC11P002444	1.78	https://www.genecards.org/cgi-bin/carddisp.pl?gene=KCNQ1
APAF1	Apoptotic Peptidase Activating Factor 1	GC12P098645	1.78	https://www.genecards.org/cgi-bin/carddisp.pl?gene=APAF1
ATF2	Activating Transcription Factor 2	GC02M175072	1.78	https://www.genecards.org/cgi-bin/carddisp.pl?gene=ATF2
SERPINH1	Serpin Family H Member 1	GC11P075562	1.78	https://www.genecards.org/cgi-bin/carddisp.pl?gene=SERPINH1
NTAN1	N-Terminal Asparagine Amidase	GC16M015037	1.78	https://www.genecards.org/cgi-bin/carddisp.pl?gene=NTAN1
KIR2DL2	Killer Cell Immunoglobulin Like Receptor, Two Ig Domains And Long Cytoplasmic Tail 2	GC19MP00144	1.78	https://www.genecards.org/cgi-bin/carddisp.pl?gene=KIR2DL2
KIR2DS2	Killer Cell Immunoglobulin Like Receptor, Two Ig Domains And Short Cytoplasmic Tail 2	GC19MR00122	1.78	https://www.genecards.org/cgi-bin/carddisp.pl?gene=KIR2DS2
ANKRD55	Ankyrin Repeat Domain 55	GC05M056099	1.77	https://www.genecards.org/cgi-bin/carddisp.pl?gene=ANKRD55
INTS11	Integrator Complex Subunit 11	GC01M001315	1.77	https://www.genecards.org/cgi-bin/carddisp.pl?gene=INTS11
ALPI	Alkaline Phosphatase, Intestinal	GC02P232456	1.77	https://www.genecards.org/cgi-bin/carddisp.pl?gene=ALPI
IFNAR1	Interferon Alpha And Beta Receptor Subunit 1	GC21P033324	1.77	https://www.genecards.org/cgi-bin/carddisp.pl?gene=IFNAR1
CALR	Calreticulin	GC19P012938	1.75	https://www.genecards.org/cgi-bin/carddisp.pl?gene=CALR
RING1	Ring Finger Protein 1	GC06P033208	1.74	https://www.genecards.org/cgi-bin/carddisp.pl?gene=RING1
HLA-DMA	Major Histocompatibility Complex, Class II, DM Alpha	GC06M032933	1.74	https://www.genecards.org/cgi-bin/carddisp.pl?gene=HLA-DMA
HLA-DOA	Major Histocompatibility Complex, Class II, DO Alpha	GC06M033004	1.74	https://www.genecards.org/cgi-bin/carddisp.pl?gene=HLA-DOA
KSR1	Kinase Suppressor Of Ras 1	GC17P027456	1.74	https://www.genecards.org/cgi-bin/carddisp.pl?gene=KSR1
CEBPB	CCAAT Enhancer Binding Protein Beta	GC20P050190	1.74	https://www.genecards.org/cgi-bin/carddisp.pl?gene=CEBPB
CTSW	Cathepsin W	GC11P065879	1.74	https://www.genecards.org/cgi-bin/carddisp.pl?gene=CTSW
TNIP1	TNFAIP3 Interacting Protein 1	GC05M151029	1.74	https://www.genecards.org/cgi-bin/carddisp.pl?gene=TNIP1
BLZF1	Basic Leucine Zipper Nuclear Factor 1	GC01P169337	1.73	https://www.genecards.org/cgi-bin/carddisp.pl?gene=BLZF1
CBL	Cbl Proto-Oncogene	GC11P119206	1.73	https://www.genecards.org/cgi-bin/carddisp.pl?gene=CBL
LRP5	LDL Receptor Related Protein 5	GC11P068330	1.73	https://www.genecards.org/cgi-bin/carddisp.pl?gene=LRP5
SCNN1B	Sodium Channel Epithelial 1 Beta Subunit	GC16P023278	1.73	https://www.genecards.org/cgi-bin/carddisp.pl?gene=SCNN1B
RRM2B	Ribonucleotide Reductase Regulatory TP53 Inducible Subunit M2B	GC08M102222	1.73	https://www.genecards.org/cgi-bin/carddisp.pl?gene=RRM2B
SDHA	Succinate Dehydrogenase Complex Flavoprotein Subunit A	GC05P000208	1.73	https://www.genecards.org/cgi-bin/carddisp.pl?gene=SDHA
CYP27B1	Cytochrome P450 Family 27 Subfamily B Member 1	GC12M057757	1.73	https://www.genecards.org/cgi-bin/carddisp.pl?gene=CYP27B1
HSD17B10	Hydroxysteroid 17-Beta Dehydrogenase 10	GC0XM053431	1.73	https://www.genecards.org/cgi-bin/carddisp.pl?gene=HSD17B10
SCNN1G	Sodium Channel Epithelial 1 Gamma Subunit	GC16P023182	1.73	https://www.genecards.org/cgi-bin/carddisp.pl?gene=SCNN1G
LMAN1	Lectin, Mannose Binding 1	GC18M059327	1.73	https://www.genecards.org/cgi-bin/carddisp.pl?gene=LMAN1
HMGA1	High Mobility Group AT-Hook 1	GC06P043092	1.73	https://www.genecards.org/cgi-bin/carddisp.pl?gene=HMGA1
SERPINF1	Serpin Family F Member 1	GC17P001761	1.73	https://www.genecards.org/cgi-bin/carddisp.pl?gene=SERPINF1
PTPRO	Protein Tyrosine Phosphatase Receptor Type O	GC12P015366	1.73	https://www.genecards.org/cgi-bin/carddisp.pl?gene=PTPRO
CYC1	Cytochrome C1	GC08P144095	1.73	https://www.genecards.org/cgi-bin/carddisp.pl?gene=CYC1
TFPI	Tissue Factor Pathway Inhibitor	GC02M187464	1.73	https://www.genecards.org/cgi-bin/carddisp.pl?gene=TFPI
KCNE3	Potassium Voltage-Gated Channel Subfamily E Regulatory Subunit 3	GC11M074454	1.73	https://www.genecards.org/cgi-bin/carddisp.pl?gene=KCNE3
CITED2	Cbp/P300 Interacting Transactivator With Glu/Asp Rich Carboxy-Terminal Domain 2	GC06M139316	1.73	https://www.genecards.org/cgi-bin/carddisp.pl?gene=CITED2
SLC18A3	Solute Carrier Family 18 Member A3	GC10P049610	1.73	https://www.genecards.org/cgi-bin/carddisp.pl?gene=SLC18A3
EYA4	EYA Transcriptional Coactivator And Phosphatase 4	GC06P133185	1.73	https://www.genecards.org/cgi-bin/carddisp.pl?gene=EYA4
CYP4F3	Cytochrome P450 Family 4 Subfamily F Member 3	GC19P015640	1.73	https://www.genecards.org/cgi-bin/carddisp.pl?gene=CYP4F3
AQP9	Aquaporin 9	GC15P058138	1.73	https://www.genecards.org/cgi-bin/carddisp.pl?gene=AQP9
GTF2E2	General Transcription Factor IIE Subunit 2	GC08M030578	1.73	https://www.genecards.org/cgi-bin/carddisp.pl?gene=GTF2E2
MXI1	MAX Interactor 1, Dimerization Protein	GC10P110208	1.73	https://www.genecards.org/cgi-bin/carddisp.pl?gene=MXI1
NMB	Neuromedin B	GC15M084655	1.73	https://www.genecards.org/cgi-bin/carddisp.pl?gene=NMB
RHOB	Ras Homolog Family Member B	GC02P020447	1.73	https://www.genecards.org/cgi-bin/carddisp.pl?gene=RHOB
TTBK2	Tau Tubulin Kinase 2	GC15M042738	1.73	https://www.genecards.org/cgi-bin/carddisp.pl?gene=TTBK2
TRAP1	TNF Receptor Associated Protein 1	GC16M003652	1.73	https://www.genecards.org/cgi-bin/carddisp.pl?gene=TRAP1
IFITM1	Interferon Induced Transmembrane Protein 1	GC11P000313	1.73	https://www.genecards.org/cgi-bin/carddisp.pl?gene=IFITM1
UQCRQ	Ubiquinol-Cytochrome C Reductase Complex III Subunit VII	GC05P132866	1.73	https://www.genecards.org/cgi-bin/carddisp.pl?gene=UQCRQ
GAS7	Growth Arrest Specific 7	GC17M009910	1.73	https://www.genecards.org/cgi-bin/carddisp.pl?gene=GAS7
NEK6	NIMA Related Kinase 6	GC09P124259	1.73	https://www.genecards.org/cgi-bin/carddisp.pl?gene=NEK6
TUSC3	Tumor Suppressor Candidate 3	GC08P015417	1.73	https://www.genecards.org/cgi-bin/carddisp.pl?gene=TUSC3
MGAT5	Alpha-1,6-Mannosylglycoprotein 6-Beta-N-Acetylglucosaminyltransferase	GC02P134119	1.73	https://www.genecards.org/cgi-bin/carddisp.pl?gene=MGAT5
APBA1	Amyloid Beta Precursor Protein Binding Family A Member 1	GC09M069427	1.73	https://www.genecards.org/cgi-bin/carddisp.pl?gene=APBA1
SERPINA12	Serpin Family A Member 12	GC14M094487	1.73	https://www.genecards.org/cgi-bin/carddisp.pl?gene=SERPINA12
SMOX	Spermine Oxidase	GC20P004101	1.73	https://www.genecards.org/cgi-bin/carddisp.pl?gene=SMOX
GPR55	G Protein-Coupled Receptor 55	GC02M230907	1.73	https://www.genecards.org/cgi-bin/carddisp.pl?gene=GPR55
ACSM3	Acyl-CoA Synthetase Medium Chain Family Member 3	GC16P020610	1.73	https://www.genecards.org/cgi-bin/carddisp.pl?gene=ACSM3
SULT1A3	Sulfotransferase Family 1A Member 3	GC16P030199	1.73	https://www.genecards.org/cgi-bin/carddisp.pl?gene=SULT1A3
CCL16	C-C Motif Chemokine Ligand 16	GC17M035976	1.73	https://www.genecards.org/cgi-bin/carddisp.pl?gene=CCL16
CADM2	Cell Adhesion Molecule 2	GC03P085008	1.73	https://www.genecards.org/cgi-bin/carddisp.pl?gene=CADM2
BAHD1	Bromo Adjacent Homology Domain Containing 1	GC15P040439	1.73	https://www.genecards.org/cgi-bin/carddisp.pl?gene=BAHD1
RC3H1	Ring Finger And CCCH-Type Domains 1	GC01M173931	1.73	https://www.genecards.org/cgi-bin/carddisp.pl?gene=RC3H1
S100Z	S100 Calcium Binding Protein Z	GC05P076850	1.73	https://www.genecards.org/cgi-bin/carddisp.pl?gene=S100Z
RAVER2	Ribonucleoprotein, PTB Binding 2	GC01P064745	1.73	https://www.genecards.org/cgi-bin/carddisp.pl?gene=RAVER2
TAC4	Tachykinin 4	GC17M049838	1.73	https://www.genecards.org/cgi-bin/carddisp.pl?gene=TAC4
CAVIN3	Caveolae Associated Protein 3	GC11M006319	1.73	https://www.genecards.org/cgi-bin/carddisp.pl?gene=CAVIN3
WASHC4	WASH Complex Subunit 4	GC12P105108	1.73	https://www.genecards.org/cgi-bin/carddisp.pl?gene=WASHC4
IGHG3	Immunoglobulin Heavy Constant Gamma 3 (G3m Marker)	GC14M105773	1.73	https://www.genecards.org/cgi-bin/carddisp.pl?gene=IGHG3
PRAC2	PRAC2 Small Nuclear Protein	GC17P048720	1.73	https://www.genecards.org/cgi-bin/carddisp.pl?gene=PRAC2
MIR16-1	MicroRNA 16-1	GC13M050048	1.73	https://www.genecards.org/cgi-bin/carddisp.pl?gene=MIR16-1
MIR4728	MicroRNA 4728	GC17P039726	1.73	https://www.genecards.org/cgi-bin/carddisp.pl?gene=MIR4728
LOC110594336	MS1 Minisatellite Repeat Instability Region	GC01U905800	1.73	https://www.genecards.org/cgi-bin/carddisp.pl?gene=LOC110594336
ARFGAP1	ADP Ribosylation Factor GTPase Activating Protein 1	GC20P063272	1.72	https://www.genecards.org/cgi-bin/carddisp.pl?gene=ARFGAP1
PDGFA	Platelet Derived Growth Factor Subunit A	GC07M000497	1.72	https://www.genecards.org/cgi-bin/carddisp.pl?gene=PDGFA
HPSE	Heparanase	GC04M083292	1.72	https://www.genecards.org/cgi-bin/carddisp.pl?gene=HPSE
TRAF6	TNF Receptor Associated Factor 6	GC11M036467	1.72	https://www.genecards.org/cgi-bin/carddisp.pl?gene=TRAF6
NR4A1	Nuclear Receptor Subfamily 4 Group A Member 1	GC12P052022	1.71	https://www.genecards.org/cgi-bin/carddisp.pl?gene=NR4A1
MAPKAPK2	MAPK Activated Protein Kinase 2	GC01P206684	1.7	https://www.genecards.org/cgi-bin/carddisp.pl?gene=MAPKAPK2
GPX4	Glutathione Peroxidase 4	GC19P001103	1.7	https://www.genecards.org/cgi-bin/carddisp.pl?gene=GPX4
CARD11	Caspase Recruitment Domain Family Member 11	GC07M002912	1.7	https://www.genecards.org/cgi-bin/carddisp.pl?gene=CARD11
RPS6KA4	Ribosomal Protein S6 Kinase A4	GC11P064360	1.7	https://www.genecards.org/cgi-bin/carddisp.pl?gene=RPS6KA4
RIT1	Ras Like Without CAAX 1	GC01M155867	1.7	https://www.genecards.org/cgi-bin/carddisp.pl?gene=RIT1
FADS2	Fatty Acid Desaturase 2	GC11P061792	1.7	https://www.genecards.org/cgi-bin/carddisp.pl?gene=FADS2
ADCY3	Adenylate Cyclase 3	GC02M024819	1.7	https://www.genecards.org/cgi-bin/carddisp.pl?gene=ADCY3
TNNI2	Troponin I2, Fast Skeletal Type	GC11P001839	1.7	https://www.genecards.org/cgi-bin/carddisp.pl?gene=TNNI2
LNPEP	Leucyl And Cystinyl Aminopeptidase	GC05P096935	1.7	https://www.genecards.org/cgi-bin/carddisp.pl?gene=LNPEP
GALC	Galactosylceramidase	GC14M087837	1.7	https://www.genecards.org/cgi-bin/carddisp.pl?gene=GALC
PPP5C	Protein Phosphatase 5 Catalytic Subunit	GC19P046346	1.7	https://www.genecards.org/cgi-bin/carddisp.pl?gene=PPP5C
REV3L	REV3 Like, DNA Directed Polymerase Zeta Catalytic Subunit	GC06M111299	1.7	https://www.genecards.org/cgi-bin/carddisp.pl?gene=REV3L
RGS14	Regulator Of G Protein Signaling 14	GC05P177357	1.7	https://www.genecards.org/cgi-bin/carddisp.pl?gene=RGS14
USF1	Upstream Transcription Factor 1	GC01M161009	1.7	https://www.genecards.org/cgi-bin/carddisp.pl?gene=USF1
HDAC7	Histone Deacetylase 7	GC12M047782	1.7	https://www.genecards.org/cgi-bin/carddisp.pl?gene=HDAC7
PMPCA	Peptidase, Mitochondrial Processing Alpha Subunit	GC09P136410	1.7	https://www.genecards.org/cgi-bin/carddisp.pl?gene=PMPCA
ITIH4	Inter-Alpha-Trypsin Inhibitor Heavy Chain 4	GC03M052812	1.7	https://www.genecards.org/cgi-bin/carddisp.pl?gene=ITIH4
ITPKA	Inositol-Trisphosphate 3-Kinase A	GC15P041493	1.7	https://www.genecards.org/cgi-bin/carddisp.pl?gene=ITPKA
MANBA	Mannosidase Beta	GC04M102631	1.7	https://www.genecards.org/cgi-bin/carddisp.pl?gene=MANBA
CALM3	Calmodulin 3	GC19P046601	1.7	https://www.genecards.org/cgi-bin/carddisp.pl?gene=CALM3
FIBP	FGF1 Intracellular Binding Protein	GC11M065901	1.7	https://www.genecards.org/cgi-bin/carddisp.pl?gene=FIBP
PNKD	PNKD Metallo-Beta-Lactamase Domain Containing	GC02P218270	1.7	https://www.genecards.org/cgi-bin/carddisp.pl?gene=PNKD
NDUFAF1	NADH:Ubiquinone Oxidoreductase Complex Assembly Factor 1	GC15M041387	1.7	https://www.genecards.org/cgi-bin/carddisp.pl?gene=NDUFAF1
JAZF1	JAZF Zinc Finger 1	GC07M027830	1.7	https://www.genecards.org/cgi-bin/carddisp.pl?gene=JAZF1
BRD7	Bromodomain Containing 7	GC16M050352	1.7	https://www.genecards.org/cgi-bin/carddisp.pl?gene=BRD7
ACSL6	Acyl-CoA Synthetase Long Chain Family Member 6	GC05M131949	1.7	https://www.genecards.org/cgi-bin/carddisp.pl?gene=ACSL6
SKAP2	Src Kinase Associated Phosphoprotein 2	GC07M026706	1.7	https://www.genecards.org/cgi-bin/carddisp.pl?gene=SKAP2
CD6	CD6 Molecule	GC11P060990	1.7	https://www.genecards.org/cgi-bin/carddisp.pl?gene=CD6
MSTO1	Misato Mitochondrial Distribution And Morphology Regulator 1	GC01P155610	1.7	https://www.genecards.org/cgi-bin/carddisp.pl?gene=MSTO1
LPXN	Leupaxin	GC11M058777	1.7	https://www.genecards.org/cgi-bin/carddisp.pl?gene=LPXN
GPR18	G Protein-Coupled Receptor 18	GC13M099254	1.7	https://www.genecards.org/cgi-bin/carddisp.pl?gene=GPR18
CEP250	Centrosomal Protein 250	GC20P035455	1.7	https://www.genecards.org/cgi-bin/carddisp.pl?gene=CEP250
CTDSP1	CTD Small Phosphatase 1	GC02P218398	1.7	https://www.genecards.org/cgi-bin/carddisp.pl?gene=CTDSP1
DUSP16	Dual Specificity Phosphatase 16	GC12M012473	1.7	https://www.genecards.org/cgi-bin/carddisp.pl?gene=DUSP16
PDLIM4	PDZ And LIM Domain 4	GC05P132257	1.7	https://www.genecards.org/cgi-bin/carddisp.pl?gene=PDLIM4
RASSF5	Ras Association Domain Family Member 5	GC01P206507	1.7	https://www.genecards.org/cgi-bin/carddisp.pl?gene=RASSF5
CRTC3	CREB Regulated Transcription Coactivator 3	GC15P090529	1.7	https://www.genecards.org/cgi-bin/carddisp.pl?gene=CRTC3
SLC7A10	Solute Carrier Family 7 Member 10	GC19M033208	1.7	https://www.genecards.org/cgi-bin/carddisp.pl?gene=SLC7A10
ZNF365	Zinc Finger Protein 365	GC10P062374	1.7	https://www.genecards.org/cgi-bin/carddisp.pl?gene=ZNF365
SEMA6D	Semaphorin 6D	GC15P047184	1.7	https://www.genecards.org/cgi-bin/carddisp.pl?gene=SEMA6D
TRIB1	Tribbles Pseudokinase 1	GC08P125430	1.7	https://www.genecards.org/cgi-bin/carddisp.pl?gene=TRIB1
ATXN2L	Ataxin 2 Like	GC16P028834	1.7	https://www.genecards.org/cgi-bin/carddisp.pl?gene=ATXN2L
SFMBT1	Scm Like With Four Mbt Domains 1	GC03M052913	1.7	https://www.genecards.org/cgi-bin/carddisp.pl?gene=SFMBT1
NDFIP1	Nedd4 Family Interacting Protein 1	GC05P142108	1.7	https://www.genecards.org/cgi-bin/carddisp.pl?gene=NDFIP1
PLCL1	Phospholipase C Like 1 (Inactive)	GC02P197804	1.7	https://www.genecards.org/cgi-bin/carddisp.pl?gene=PLCL1
THADA	THADA Armadillo Repeat Containing	GC02M043193	1.7	https://www.genecards.org/cgi-bin/carddisp.pl?gene=THADA
FCRLA	Fc Receptor Like A	GC01P161708	1.7	https://www.genecards.org/cgi-bin/carddisp.pl?gene=FCRLA
CPEB4	Cytoplasmic Polyadenylation Element Binding Protein 4	GC05P173888	1.7	https://www.genecards.org/cgi-bin/carddisp.pl?gene=CPEB4
DOK3	Docking Protein 3	GC05M177501	1.7	https://www.genecards.org/cgi-bin/carddisp.pl?gene=DOK3
SLC39A11	Solute Carrier Family 39 Member 11	GC17M072645	1.7	https://www.genecards.org/cgi-bin/carddisp.pl?gene=SLC39A11
SNX20	Sorting Nexin 20	GC16M050700	1.7	https://www.genecards.org/cgi-bin/carddisp.pl?gene=SNX20
TM9SF4	Transmembrane 9 Superfamily Member 4	GC20P032109	1.7	https://www.genecards.org/cgi-bin/carddisp.pl?gene=TM9SF4
TSPAN33	Tetraspanin 33	GC07P129149	1.7	https://www.genecards.org/cgi-bin/carddisp.pl?gene=TSPAN33
ZNF300	Zinc Finger Protein 300	GC05M150894	1.7	https://www.genecards.org/cgi-bin/carddisp.pl?gene=ZNF300
DENND1B	DENN Domain Containing 1B	GC01M197473	1.7	https://www.genecards.org/cgi-bin/carddisp.pl?gene=DENND1B
ARHGAP30	Rho GTPase Activating Protein 30	GC01M161016	1.7	https://www.genecards.org/cgi-bin/carddisp.pl?gene=ARHGAP30
PHTF1	Putative Homeodomain Transcription Factor 1	GC01M113696	1.7	https://www.genecards.org/cgi-bin/carddisp.pl?gene=PHTF1
TMBIM1	Transmembrane BAX Inhibitor Motif Containing 1	GC02M218274	1.7	https://www.genecards.org/cgi-bin/carddisp.pl?gene=TMBIM1
CHP1	Calcineurin Like EF-Hand Protein 1	GC15P041230	1.7	https://www.genecards.org/cgi-bin/carddisp.pl?gene=CHP1
TTYH3	Tweety Family Member 3	GC07P002638	1.7	https://www.genecards.org/cgi-bin/carddisp.pl?gene=TTYH3
TSPAN14	Tetraspanin 14	GC10P082130	1.7	https://www.genecards.org/cgi-bin/carddisp.pl?gene=TSPAN14
TMEM50B	Transmembrane Protein 50B	GC21M033432	1.7	https://www.genecards.org/cgi-bin/carddisp.pl?gene=TMEM50B
CCDC116	Coiled-Coil Domain Containing 116	GC22P022165	1.7	https://www.genecards.org/cgi-bin/carddisp.pl?gene=CCDC116
RFTN2	Raftlin Family Member 2	GC02M197568	1.7	https://www.genecards.org/cgi-bin/carddisp.pl?gene=RFTN2
NUSAP1	Nucleolar And Spindle Associated Protein 1	GC15P041332	1.7	https://www.genecards.org/cgi-bin/carddisp.pl?gene=NUSAP1
RMI2	RecQ Mediated Genome Instability 2	GC16P011343	1.7	https://www.genecards.org/cgi-bin/carddisp.pl?gene=RMI2
ZNF831	Zinc Finger Protein 831	GC20P059146	1.7	https://www.genecards.org/cgi-bin/carddisp.pl?gene=ZNF831
YDJC	YdjC Chitooligosaccharide Deacetylase Homolog	GC22M021628	1.7	https://www.genecards.org/cgi-bin/carddisp.pl?gene=YDJC
LIME1	Lck Interacting Transmembrane Adaptor 1	GC20P063736	1.7	https://www.genecards.org/cgi-bin/carddisp.pl?gene=LIME1
NXPE4	Neurexophilin And PC-Esterase Domain Family Member 4	GC11M114570	1.7	https://www.genecards.org/cgi-bin/carddisp.pl?gene=NXPE4
PUSL1	Pseudouridine Synthase Like 1	GC01P001308	1.7	https://www.genecards.org/cgi-bin/carddisp.pl?gene=PUSL1
ARHGAP45	Rho GTPase Activating Protein 45	GC19P001065	1.7	https://www.genecards.org/cgi-bin/carddisp.pl?gene=ARHGAP45
C10orf55	Chromosome 10 Open Reading Frame 55	GC10M073909	1.7	https://www.genecards.org/cgi-bin/carddisp.pl?gene=C10orf55
SGF29	SAGA Complex Associated Factor 29	GC16P028554	1.7	https://www.genecards.org/cgi-bin/carddisp.pl?gene=SGF29
C5orf56	Chromosome 5 Open Reading Frame 56	GC05P132410	1.7	https://www.genecards.org/cgi-bin/carddisp.pl?gene=C5orf56
AHSA2P	Activator Of HSP90 ATPase Homolog 2, Pseudogene	GC02P061179	1.7	https://www.genecards.org/cgi-bin/carddisp.pl?gene=AHSA2P
TRAF3IP2-AS1	TRAF3IP2 Antisense RNA 1	GC06P111483	1.7	https://www.genecards.org/cgi-bin/carddisp.pl?gene=TRAF3IP2-AS1
FLJ31356	Uncharacterized Protein FLJ31356	GC02M028384	1.7	https://www.genecards.org/cgi-bin/carddisp.pl?gene=FLJ31356
AZU1	Azurocidin 1	GC19P000825	1.7	https://www.genecards.org/cgi-bin/carddisp.pl?gene=AZU1
VNN1	Vanin 1	GC06M132680	1.7	https://www.genecards.org/cgi-bin/carddisp.pl?gene=VNN1
NCF2	Neutrophil Cytosolic Factor 2	GC01M183524	1.7	https://www.genecards.org/cgi-bin/carddisp.pl?gene=NCF2
ANGPT2	Angiopoietin 2	GC08M006499	1.69	https://www.genecards.org/cgi-bin/carddisp.pl?gene=ANGPT2
CCR2	C-C Motif Chemokine Receptor 2	GC03P046356	1.69	https://www.genecards.org/cgi-bin/carddisp.pl?gene=CCR2
TET2	Tet Methylcytosine Dioxygenase 2	GC04P105145	1.69	https://www.genecards.org/cgi-bin/carddisp.pl?gene=TET2
FCAR	Fc Fragment Of IgA Receptor	GC19P055134	1.69	https://www.genecards.org/cgi-bin/carddisp.pl?gene=FCAR
RBPJ	Recombination Signal Binding Protein For Immunoglobulin Kappa J Region	GC04P026165	1.69	https://www.genecards.org/cgi-bin/carddisp.pl?gene=RBPJ
TRPV4	Transient Receptor Potential Cation Channel Subfamily V Member 4	GC12M109783	1.68	https://www.genecards.org/cgi-bin/carddisp.pl?gene=TRPV4
EPHX2	Epoxide Hydrolase 2	GC08P027490	1.67	https://www.genecards.org/cgi-bin/carddisp.pl?gene=EPHX2
CYP2J2	Cytochrome P450 Family 2 Subfamily J Member 2	GC01M059893	1.67	https://www.genecards.org/cgi-bin/carddisp.pl?gene=CYP2J2
ANG	Angiogenin	GC14P020789	1.66	https://www.genecards.org/cgi-bin/carddisp.pl?gene=ANG
FEN1	Flap Structure-Specific Endonuclease 1	GC11P061811	1.66	https://www.genecards.org/cgi-bin/carddisp.pl?gene=FEN1
ADCY10	Adenylate Cyclase 10	GC01M167778	1.66	https://www.genecards.org/cgi-bin/carddisp.pl?gene=ADCY10
OSM	Oncostatin M	GC22M030262	1.65	https://www.genecards.org/cgi-bin/carddisp.pl?gene=OSM
LAMP1	Lysosomal Associated Membrane Protein 1	GC13P113297	1.63	https://www.genecards.org/cgi-bin/carddisp.pl?gene=LAMP1
MIR429	MicroRNA 429	GC01P001212	1.62	https://www.genecards.org/cgi-bin/carddisp.pl?gene=MIR429
IL25	Interleukin 25	GC14P024612	1.62	https://www.genecards.org/cgi-bin/carddisp.pl?gene=IL25
CYP2E1	Cytochrome P450 Family 2 Subfamily E Member 1	GC10P133520	1.62	https://www.genecards.org/cgi-bin/carddisp.pl?gene=CYP2E1
GLI3	GLI Family Zinc Finger 3	GC07M042000	1.62	https://www.genecards.org/cgi-bin/carddisp.pl?gene=GLI3
RDX	Radixin	GC11M109864	1.61	https://www.genecards.org/cgi-bin/carddisp.pl?gene=RDX
ANXA7	Annexin A7	GC10M073375	1.61	https://www.genecards.org/cgi-bin/carddisp.pl?gene=ANXA7
PER3	Period Circadian Regulator 3	GC01P007844	1.61	https://www.genecards.org/cgi-bin/carddisp.pl?gene=PER3
CCL19	C-C Motif Chemokine Ligand 19	GC09M034692	1.61	https://www.genecards.org/cgi-bin/carddisp.pl?gene=CCL19
ADAM15	ADAM Metallopeptidase Domain 15	GC01P155023	1.61	https://www.genecards.org/cgi-bin/carddisp.pl?gene=ADAM15
LRRC3C	Leucine Rich Repeat Containing 3C	GC17P039941	1.61	https://www.genecards.org/cgi-bin/carddisp.pl?gene=LRRC3C
VCL	Vinculin	GC10P073995	1.6	https://www.genecards.org/cgi-bin/carddisp.pl?gene=VCL
ALOX15	Arachidonate 15-Lipoxygenase	GC17M004630	1.6	https://www.genecards.org/cgi-bin/carddisp.pl?gene=ALOX15
FOXO1	Forkhead Box O1	GC13M040555	1.6	https://www.genecards.org/cgi-bin/carddisp.pl?gene=FOXO1
MEP1A	Meprin A Subunit Alpha	GC06P046793	1.59	https://www.genecards.org/cgi-bin/carddisp.pl?gene=MEP1A
SIGIRR	Single Ig And TIR Domain Containing	GC11M000395	1.58	https://www.genecards.org/cgi-bin/carddisp.pl?gene=SIGIRR
CLDN5	Claudin 5	GC22M019510	1.58	https://www.genecards.org/cgi-bin/carddisp.pl?gene=CLDN5
SUN2	Sad1 And UNC84 Domain Containing 2	GC22M042882	1.57	https://www.genecards.org/cgi-bin/carddisp.pl?gene=SUN2
CASP4	Caspase 4	GC11M104942	1.56	https://www.genecards.org/cgi-bin/carddisp.pl?gene=CASP4
C1GALT1	Core 1 Synthase, Glycoprotein-N-Acetylgalactosamine 3-Beta-Galactosyltransferase 1	GC07P007156	1.56	https://www.genecards.org/cgi-bin/carddisp.pl?gene=C1GALT1
NEU1	Neuraminidase 1	GC06M031857	1.56	https://www.genecards.org/cgi-bin/carddisp.pl?gene=NEU1
RXRB	Retinoid X Receptor Beta	GC06M033193	1.55	https://www.genecards.org/cgi-bin/carddisp.pl?gene=RXRB
CD81	CD81 Molecule	GC11P002397	1.55	https://www.genecards.org/cgi-bin/carddisp.pl?gene=CD81
CD27	CD27 Molecule	GC12P006425	1.55	https://www.genecards.org/cgi-bin/carddisp.pl?gene=CD27
RAPGEF3	Rap Guanine Nucleotide Exchange Factor 3	GC12M047736	1.55	https://www.genecards.org/cgi-bin/carddisp.pl?gene=RAPGEF3
HSD17B8	Hydroxysteroid 17-Beta Dehydrogenase 8	GC06P033201	1.55	https://www.genecards.org/cgi-bin/carddisp.pl?gene=HSD17B8
AIF1	Allograft Inflammatory Factor 1	GC06P032498	1.55	https://www.genecards.org/cgi-bin/carddisp.pl?gene=AIF1
FNBP1	Formin Binding Protein 1	GC09M129887	1.55	https://www.genecards.org/cgi-bin/carddisp.pl?gene=FNBP1
NCKIPSD	NCK Interacting Protein With SH3 Domain	GC03M048701	1.55	https://www.genecards.org/cgi-bin/carddisp.pl?gene=NCKIPSD
NKD1	NKD Inhibitor Of WNT Signaling Pathway 1	GC16P050548	1.55	https://www.genecards.org/cgi-bin/carddisp.pl?gene=NKD1
ENGASE	Endo-Beta-N-Acetylglucosaminidase	GC17P079071	1.55	https://www.genecards.org/cgi-bin/carddisp.pl?gene=ENGASE
MPIG6B	Megakaryocyte And Platelet Inhibitory Receptor G6b	GC06P032543	1.55	https://www.genecards.org/cgi-bin/carddisp.pl?gene=MPIG6B
SNHG7	Small Nucleolar RNA Host Gene 7	GC09M136721	1.55	https://www.genecards.org/cgi-bin/carddisp.pl?gene=SNHG7
MSTO2P	Misato Family Member 2, Pseudogene	GC01P155717	1.55	https://www.genecards.org/cgi-bin/carddisp.pl?gene=MSTO2P
ATP6V0A1	ATPase H+ Transporting V0 Subunit A1	GC17P042458	1.55	https://www.genecards.org/cgi-bin/carddisp.pl?gene=ATP6V0A1
DSG1	Desmoglein 1	GC18P031318	1.53	https://www.genecards.org/cgi-bin/carddisp.pl?gene=DSG1
CD207	CD207 Molecule	GC02M070830	1.53	https://www.genecards.org/cgi-bin/carddisp.pl?gene=CD207
KCNN1	Potassium Calcium-Activated Channel Subfamily N Member 1	GC19P020628	1.52	https://www.genecards.org/cgi-bin/carddisp.pl?gene=KCNN1
CUX1	Cut Like Homeobox 1	GC07P101815	1.52	https://www.genecards.org/cgi-bin/carddisp.pl?gene=CUX1
TRIM21	Tripartite Motif Containing 21	GC11M004406	1.51	https://www.genecards.org/cgi-bin/carddisp.pl?gene=TRIM21
SCD	Stearoyl-CoA Desaturase	GC10P100347	1.51	https://www.genecards.org/cgi-bin/carddisp.pl?gene=SCD
HADH	Hydroxyacyl-CoA Dehydrogenase	GC04P107989	1.51	https://www.genecards.org/cgi-bin/carddisp.pl?gene=HADH
ATG7	Autophagy Related 7	GC03P011313	1.51	https://www.genecards.org/cgi-bin/carddisp.pl?gene=ATG7
TERF2IP	TERF2 Interacting Protein	GC16P075647	1.51	https://www.genecards.org/cgi-bin/carddisp.pl?gene=TERF2IP
OVGP1	Oviductal Glycoprotein 1	GC01M111414	1.51	https://www.genecards.org/cgi-bin/carddisp.pl?gene=OVGP1
ACAP1	ArfGAP With Coiled-Coil, Ankyrin Repeat And PH Domains 1	GC17P007350	1.51	https://www.genecards.org/cgi-bin/carddisp.pl?gene=ACAP1
TERF2	Telomeric Repeat Binding Factor 2	GC16M069355	1.51	https://www.genecards.org/cgi-bin/carddisp.pl?gene=TERF2
ST14	Suppression Of Tumorigenicity 14	GC11P130159	1.51	https://www.genecards.org/cgi-bin/carddisp.pl?gene=ST14
IL9R	Interleukin 9 Receptor	GC0XP155997	1.51	https://www.genecards.org/cgi-bin/carddisp.pl?gene=IL9R
OSMR	Oncostatin M Receptor	GC05P038845	1.5	https://www.genecards.org/cgi-bin/carddisp.pl?gene=OSMR
BCL3	BCL3 Transcription Coactivator	GC19P044747	1.49	https://www.genecards.org/cgi-bin/carddisp.pl?gene=BCL3
IL22RA2	Interleukin 22 Receptor Subunit Alpha 2	GC06M137088	1.49	https://www.genecards.org/cgi-bin/carddisp.pl?gene=IL22RA2
IL17C	Interleukin 17C	GC16P088638	1.49	https://www.genecards.org/cgi-bin/carddisp.pl?gene=IL17C
MLNR	Motilin Receptor	GC13P049220	1.49	https://www.genecards.org/cgi-bin/carddisp.pl?gene=MLNR
CCN4	Cellular Communication Network Factor 4	GC08P133192	1.49	https://www.genecards.org/cgi-bin/carddisp.pl?gene=CCN4
LAMP2	Lysosomal Associated Membrane Protein 2	GC0XM120426	1.48	https://www.genecards.org/cgi-bin/carddisp.pl?gene=LAMP2
FLI1	Fli-1 Proto-Oncogene, ETS Transcription Factor	GC11P128686	1.48	https://www.genecards.org/cgi-bin/carddisp.pl?gene=FLI1
BDKRB1	Bradykinin Receptor B1	GC14P096255	1.48	https://www.genecards.org/cgi-bin/carddisp.pl?gene=BDKRB1
NTF3	Neurotrophin 3	GC12P005432	1.47	https://www.genecards.org/cgi-bin/carddisp.pl?gene=NTF3
ARRB2	Arrestin Beta 2	GC17P004711	1.47	https://www.genecards.org/cgi-bin/carddisp.pl?gene=ARRB2
RBP4	Retinol Binding Protein 4	GC10M093591	1.46	https://www.genecards.org/cgi-bin/carddisp.pl?gene=RBP4
IGHM	Immunoglobulin Heavy Constant Mu	GC14M105852	1.46	https://www.genecards.org/cgi-bin/carddisp.pl?gene=IGHM
TGFB2	Transforming Growth Factor Beta 2	GC01P218345	1.46	https://www.genecards.org/cgi-bin/carddisp.pl?gene=TGFB2
CFL1	Cofilin 1	GC11M065823	1.45	https://www.genecards.org/cgi-bin/carddisp.pl?gene=CFL1
CD209	CD209 Molecule	GC19M007804	1.45	https://www.genecards.org/cgi-bin/carddisp.pl?gene=CD209
LOX	Lysyl Oxidase	GC05M122063	1.43	https://www.genecards.org/cgi-bin/carddisp.pl?gene=LOX
MLXIPL	MLX Interacting Protein Like	GC07M073593	1.42	https://www.genecards.org/cgi-bin/carddisp.pl?gene=MLXIPL
TNK2	Tyrosine Kinase Non Receptor 2	GC03M195863	1.42	https://www.genecards.org/cgi-bin/carddisp.pl?gene=TNK2
PRSS8	Serine Protease 8	GC16M031142	1.42	https://www.genecards.org/cgi-bin/carddisp.pl?gene=PRSS8
PFKM	Phosphofructokinase, Muscle	GC12P048105	1.41	https://www.genecards.org/cgi-bin/carddisp.pl?gene=PFKM
GHSR	Growth Hormone Secretagogue Receptor	GC03M172443	1.4	https://www.genecards.org/cgi-bin/carddisp.pl?gene=GHSR
CSF2RA	Colony Stimulating Factor 2 Receptor Alpha Subunit	GC0XP001264	1.4	https://www.genecards.org/cgi-bin/carddisp.pl?gene=CSF2RA
PLTP	Phospholipid Transfer Protein	GC20M045898	1.4	https://www.genecards.org/cgi-bin/carddisp.pl?gene=PLTP
CISD1	CDGSH Iron Sulfur Domain 1	GC10P058269	1.4	https://www.genecards.org/cgi-bin/carddisp.pl?gene=CISD1
DCLRE1B	DNA Cross-Link Repair 1B	GC01P113905	1.4	https://www.genecards.org/cgi-bin/carddisp.pl?gene=DCLRE1B
GAPDH	Glyceraldehyde-3-Phosphate Dehydrogenase	GC12P006533	1.39	https://www.genecards.org/cgi-bin/carddisp.pl?gene=GAPDH
HCRTR1	Hypocretin Receptor 1	GC01P031587	1.39	https://www.genecards.org/cgi-bin/carddisp.pl?gene=HCRTR1
CAMK2G	Calcium/Calmodulin Dependent Protein Kinase II Gamma	GC10M073812	1.38	https://www.genecards.org/cgi-bin/carddisp.pl?gene=CAMK2G
IL32	Interleukin 32	GC16P003831	1.37	https://www.genecards.org/cgi-bin/carddisp.pl?gene=IL32
ARRB1	Arrestin Beta 1	GC11M075261	1.37	https://www.genecards.org/cgi-bin/carddisp.pl?gene=ARRB1
IFNB1	Interferon Beta 1	GC09M021077	1.36	https://www.genecards.org/cgi-bin/carddisp.pl?gene=IFNB1
FCGR1A	Fc Fragment Of IgG Receptor Ia	GC01P149754	1.36	https://www.genecards.org/cgi-bin/carddisp.pl?gene=FCGR1A
DDX39B	DExD-Box Helicase 39B	GC06M031530	1.36	https://www.genecards.org/cgi-bin/carddisp.pl?gene=DDX39B
ATP6V1G2	ATPase H+ Transporting V1 Subunit G2	GC06M032121	1.36	https://www.genecards.org/cgi-bin/carddisp.pl?gene=ATP6V1G2
MCCD1	Mitochondrial Coiled-Coil Domain 1	GC06P031528	1.36	https://www.genecards.org/cgi-bin/carddisp.pl?gene=MCCD1
TRD	T Cell Receptor Delta Locus	GC14P022425	1.36	https://www.genecards.org/cgi-bin/carddisp.pl?gene=TRD
MACF1	Microtubule Actin Crosslinking Factor 1	GC01P039082	1.35	https://www.genecards.org/cgi-bin/carddisp.pl?gene=MACF1
CYP2A6	Cytochrome P450 Family 2 Subfamily A Member 6	GC19M040843	1.35	https://www.genecards.org/cgi-bin/carddisp.pl?gene=CYP2A6
DDIT4	DNA Damage Inducible Transcript 4	GC10P072273	1.35	https://www.genecards.org/cgi-bin/carddisp.pl?gene=DDIT4
MGAM	Maltase-Glucoamylase	GC07P144396	1.34	https://www.genecards.org/cgi-bin/carddisp.pl?gene=MGAM
DSC2	Desmocollin 2	GC18M031058	1.34	https://www.genecards.org/cgi-bin/carddisp.pl?gene=DSC2
HLA-DQA2	Major Histocompatibility Complex, Class II, DQ Alpha 2	GC06P032741	1.34	https://www.genecards.org/cgi-bin/carddisp.pl?gene=HLA-DQA2
HLA-DQB2	Major Histocompatibility Complex, Class II, DQ Beta 2	GC06M032728	1.34	https://www.genecards.org/cgi-bin/carddisp.pl?gene=HLA-DQB2
SNHG32	Small Nucleolar RNA Host Gene 32	GC06P032853	1.34	https://www.genecards.org/cgi-bin/carddisp.pl?gene=SNHG32
PROC	Protein C, Inactivator Of Coagulation Factors Va And VIIIa	GC02P127418	1.33	https://www.genecards.org/cgi-bin/carddisp.pl?gene=PROC
SHC1	SHC Adaptor Protein 1	GC01M154962	1.32	https://www.genecards.org/cgi-bin/carddisp.pl?gene=SHC1
FAF1	Fas Associated Factor 1	GC01M050439	1.31	https://www.genecards.org/cgi-bin/carddisp.pl?gene=FAF1
IBSP	Integrin Binding Sialoprotein	GC04P087799	1.31	https://www.genecards.org/cgi-bin/carddisp.pl?gene=IBSP
SECTM1	Secreted And Transmembrane 1	GC17M082321	1.31	https://www.genecards.org/cgi-bin/carddisp.pl?gene=SECTM1
MIR130A	MicroRNA 130a	GC11P057641	1.31	https://www.genecards.org/cgi-bin/carddisp.pl?gene=MIR130A
TLR1	Toll Like Receptor 1	GC04M038797	1.31	https://www.genecards.org/cgi-bin/carddisp.pl?gene=TLR1
SLC19A1	Solute Carrier Family 19 Member 1	GC21M045493	1.31	https://www.genecards.org/cgi-bin/carddisp.pl?gene=SLC19A1
CD300LF	CD300 Molecule Like Family Member F	GC17M074694	1.3	https://www.genecards.org/cgi-bin/carddisp.pl?gene=CD300LF
C19orf33	Chromosome 19 Open Reading Frame 33	GC19P038304	1.3	https://www.genecards.org/cgi-bin/carddisp.pl?gene=C19orf33
SESN2	Sestrin 2	GC01P028270	1.29	https://www.genecards.org/cgi-bin/carddisp.pl?gene=SESN2
MYDGF	Myeloid Derived Growth Factor	GC19M004641	1.29	https://www.genecards.org/cgi-bin/carddisp.pl?gene=MYDGF
TIAL1	TIA1 Cytotoxic Granule Associated RNA Binding Protein Like 1	GC10M119571	1.29	https://www.genecards.org/cgi-bin/carddisp.pl?gene=TIAL1
CARD16	Caspase Recruitment Domain Family Member 16	GC11M105041	1.28	https://www.genecards.org/cgi-bin/carddisp.pl?gene=CARD16
IRF4	Interferon Regulatory Factor 4	GC06P000391	1.28	https://www.genecards.org/cgi-bin/carddisp.pl?gene=IRF4
LDHA	Lactate Dehydrogenase A	GC11P018415	1.27	https://www.genecards.org/cgi-bin/carddisp.pl?gene=LDHA
FZD8	Frizzled Class Receptor 8	GC10M035638	1.27	https://www.genecards.org/cgi-bin/carddisp.pl?gene=FZD8
ANPEP	Alanyl Aminopeptidase, Membrane	GC15M089784	1.27	https://www.genecards.org/cgi-bin/carddisp.pl?gene=ANPEP
RNF5	Ring Finger Protein 5	GC06P032530	1.27	https://www.genecards.org/cgi-bin/carddisp.pl?gene=RNF5
H2AFX	H2A Histone Family Member X	GC11M119095	1.26	https://www.genecards.org/cgi-bin/carddisp.pl?gene=H2AFX
MARVELD2	MARVEL Domain Containing 2	GC05P069415	1.26	https://www.genecards.org/cgi-bin/carddisp.pl?gene=MARVELD2
NUCKS1	Nuclear Casein Kinase And Cyclin Dependent Kinase Substrate 1	GC01M205681	1.26	https://www.genecards.org/cgi-bin/carddisp.pl?gene=NUCKS1
CD160	CD160 Molecule	GC01P145719	1.26	https://www.genecards.org/cgi-bin/carddisp.pl?gene=CD160
GLI1	GLI Family Zinc Finger 1	GC12P057460	1.26	https://www.genecards.org/cgi-bin/carddisp.pl?gene=GLI1
AKR1B1	Aldo-Keto Reductase Family 1 Member B	GC07M134442	1.26	https://www.genecards.org/cgi-bin/carddisp.pl?gene=AKR1B1
PF4	Platelet Factor 4	GC04M073980	1.25	https://www.genecards.org/cgi-bin/carddisp.pl?gene=PF4
TST	Thiosulfate Sulfurtransferase	GC22M037010	1.25	https://www.genecards.org/cgi-bin/carddisp.pl?gene=TST
PKM	Pyruvate Kinase M1/2	GC15M072199	1.24	https://www.genecards.org/cgi-bin/carddisp.pl?gene=PKM
NUDT15	Nudix Hydrolase 15	GC13P048037	1.24	https://www.genecards.org/cgi-bin/carddisp.pl?gene=NUDT15
YAP1	Yes Associated Protein 1	GC11P102110	1.24	https://www.genecards.org/cgi-bin/carddisp.pl?gene=YAP1
HPS3	HPS3 Biogenesis Of Lysosomal Organelles Complex 2 Subunit 1	GC03P149129	1.24	https://www.genecards.org/cgi-bin/carddisp.pl?gene=HPS3
SLC2A1	Solute Carrier Family 2 Member 1	GC01M042925	1.23	https://www.genecards.org/cgi-bin/carddisp.pl?gene=SLC2A1
FIP1L1	Factor Interacting With PAPOLA And CPSF1	GC04P053378	1.23	https://www.genecards.org/cgi-bin/carddisp.pl?gene=FIP1L1
F11R	F11 Receptor	GC01M160965	1.23	https://www.genecards.org/cgi-bin/carddisp.pl?gene=F11R
SKI	SKI Proto-Oncogene	GC01P002228	1.22	https://www.genecards.org/cgi-bin/carddisp.pl?gene=SKI
SLC26A6	Solute Carrier Family 26 Member 6	GC03M048625	1.22	https://www.genecards.org/cgi-bin/carddisp.pl?gene=SLC26A6
TLR6	Toll Like Receptor 6	GC04M038828	1.22	https://www.genecards.org/cgi-bin/carddisp.pl?gene=TLR6
CMA1	Chymase 1	GC14M024506	1.21	https://www.genecards.org/cgi-bin/carddisp.pl?gene=CMA1
PAX3	Paired Box 3	GC02M222199	1.21	https://www.genecards.org/cgi-bin/carddisp.pl?gene=PAX3
MIR210	MicroRNA 210	GC11M000610	1.2	https://www.genecards.org/cgi-bin/carddisp.pl?gene=MIR210
BVES	Blood Vessel Epicardial Substance	GC06M105096	1.2	https://www.genecards.org/cgi-bin/carddisp.pl?gene=BVES
SLC22A2	Solute Carrier Family 22 Member 2	GC06M160173	1.2	https://www.genecards.org/cgi-bin/carddisp.pl?gene=SLC22A2
NFATC2	Nuclear Factor Of Activated T Cells 2	GC20M051386	1.2	https://www.genecards.org/cgi-bin/carddisp.pl?gene=NFATC2
MARCKS	Myristoylated Alanine Rich Protein Kinase C Substrate	GC06P113857	1.2	https://www.genecards.org/cgi-bin/carddisp.pl?gene=MARCKS
THBS1	Thrombospondin 1	GC15P039581	1.19	https://www.genecards.org/cgi-bin/carddisp.pl?gene=THBS1
FBXW11	F-Box And WD Repeat Domain Containing 11	GC05M171861	1.19	https://www.genecards.org/cgi-bin/carddisp.pl?gene=FBXW11
CYTH1	Cytohesin 1	GC17M078674	1.19	https://www.genecards.org/cgi-bin/carddisp.pl?gene=CYTH1
BMP7	Bone Morphogenetic Protein 7	GC20M057168	1.18	https://www.genecards.org/cgi-bin/carddisp.pl?gene=BMP7
HHIP	Hedgehog Interacting Protein	GC04P144645	1.18	https://www.genecards.org/cgi-bin/carddisp.pl?gene=HHIP
APLN	Apelin	GC0XM129645	1.18	https://www.genecards.org/cgi-bin/carddisp.pl?gene=APLN
DBH	Dopamine Beta-Hydroxylase	GC09P133636	1.18	https://www.genecards.org/cgi-bin/carddisp.pl?gene=DBH
EZH2	Enhancer Of Zeste 2 Polycomb Repressive Complex 2 Subunit	GC07M148807	1.16	https://www.genecards.org/cgi-bin/carddisp.pl?gene=EZH2
DSG2	Desmoglein 2	GC18P031498	1.16	https://www.genecards.org/cgi-bin/carddisp.pl?gene=DSG2
EDN2	Endothelin 2	GC01M041478	1.16	https://www.genecards.org/cgi-bin/carddisp.pl?gene=EDN2
IL12RB1	Interleukin 12 Receptor Subunit Beta 1	GC19M018030	1.16	https://www.genecards.org/cgi-bin/carddisp.pl?gene=IL12RB1
MAPK9	Mitogen-Activated Protein Kinase 9	GC05M180234	1.15	https://www.genecards.org/cgi-bin/carddisp.pl?gene=MAPK9
TNPO1	Transportin 1	GC05P072816	1.15	https://www.genecards.org/cgi-bin/carddisp.pl?gene=TNPO1
G6PC	Glucose-6-Phosphatase Catalytic Subunit	GC17P042900	1.15	https://www.genecards.org/cgi-bin/carddisp.pl?gene=G6PC
INSL5	Insulin Like 5	GC01M066797	1.15	https://www.genecards.org/cgi-bin/carddisp.pl?gene=INSL5
CUEDC2	CUE Domain Containing 2	GC10M102424	1.15	https://www.genecards.org/cgi-bin/carddisp.pl?gene=CUEDC2
FOXP2	Forkhead Box P2	GC07P114086	1.15	https://www.genecards.org/cgi-bin/carddisp.pl?gene=FOXP2
RO60	Ro60, Y RNA Binding Protein	GC01P193059	1.15	https://www.genecards.org/cgi-bin/carddisp.pl?gene=RO60
CXCL6	C-X-C Motif Chemokine Ligand 6	GC04P073837	1.15	https://www.genecards.org/cgi-bin/carddisp.pl?gene=CXCL6
PRKAA1	Protein Kinase AMP-Activated Catalytic Subunit Alpha 1	GC05M040759	1.15	https://www.genecards.org/cgi-bin/carddisp.pl?gene=PRKAA1
DAG1	Dystroglycan 1	GC03P049482	1.14	https://www.genecards.org/cgi-bin/carddisp.pl?gene=DAG1
P4HA2	Prolyl 4-Hydroxylase Subunit Alpha 2	GC05M132191	1.14	https://www.genecards.org/cgi-bin/carddisp.pl?gene=P4HA2
CNTNAP2	Contactin Associated Protein Like 2	GC07P146116	1.14	https://www.genecards.org/cgi-bin/carddisp.pl?gene=CNTNAP2
MDC1	Mediator Of DNA Damage Checkpoint 1	GC06M030714	1.14	https://www.genecards.org/cgi-bin/carddisp.pl?gene=MDC1
SYNGR1	Synaptogyrin 1	GC22P039350	1.14	https://www.genecards.org/cgi-bin/carddisp.pl?gene=SYNGR1
CCL8	C-C Motif Chemokine Ligand 8	GC17P034319	1.14	https://www.genecards.org/cgi-bin/carddisp.pl?gene=CCL8
PSMG1	Proteasome Assembly Chaperone 1	GC21M039174	1.14	https://www.genecards.org/cgi-bin/carddisp.pl?gene=PSMG1
CLEC16A	C-Type Lectin Domain Containing 16A	GC16P010944	1.14	https://www.genecards.org/cgi-bin/carddisp.pl?gene=CLEC16A
TENM3	Teneurin Transmembrane Protein 3	GC04P182143	1.14	https://www.genecards.org/cgi-bin/carddisp.pl?gene=TENM3
CTIF	Cap Binding Complex Dependent Translation Initiation Factor	GC18P048539	1.14	https://www.genecards.org/cgi-bin/carddisp.pl?gene=CTIF
PRRT1	Proline Rich Transmembrane Protein 1	GC06M032160	1.14	https://www.genecards.org/cgi-bin/carddisp.pl?gene=PRRT1
PROX2	Prospero Homeobox 2	GC14M074852	1.14	https://www.genecards.org/cgi-bin/carddisp.pl?gene=PROX2
MFSD2A	Major Facilitator Superfamily Domain Containing 2A	GC01P039955	1.14	https://www.genecards.org/cgi-bin/carddisp.pl?gene=MFSD2A
C1GALT1C1	C1GALT1 Specific Chaperone 1	GC0XM120625	1.14	https://www.genecards.org/cgi-bin/carddisp.pl?gene=C1GALT1C1
CHRNA5	Cholinergic Receptor Nicotinic Alpha 5 Subunit	GC15P078565	1.13	https://www.genecards.org/cgi-bin/carddisp.pl?gene=CHRNA5
SIRT1	Sirtuin 1	GC10P067884	1.13	https://www.genecards.org/cgi-bin/carddisp.pl?gene=SIRT1
TEC	Tec Protein Tyrosine Kinase	GC04M048137	1.12	https://www.genecards.org/cgi-bin/carddisp.pl?gene=TEC
DSC1	Desmocollin 1	GC18M031129	1.12	https://www.genecards.org/cgi-bin/carddisp.pl?gene=DSC1
PFKFB3	6-Phosphofructo-2-Kinase/Fructose-2,6-Biphosphatase 3	GC10P006144	1.12	https://www.genecards.org/cgi-bin/carddisp.pl?gene=PFKFB3
SLC9A8	Solute Carrier Family 9 Member A8	GC20P049813	1.12	https://www.genecards.org/cgi-bin/carddisp.pl?gene=SLC9A8
DPEP1	Dipeptidase 1	GC16P089613	1.12	https://www.genecards.org/cgi-bin/carddisp.pl?gene=DPEP1
CSNK2B	Casein Kinase 2 Beta	GC06P032503	1.12	https://www.genecards.org/cgi-bin/carddisp.pl?gene=CSNK2B
BRD2	Bromodomain Containing 2	GC06P032958	1.12	https://www.genecards.org/cgi-bin/carddisp.pl?gene=BRD2
DDAH2	Dimethylarginine Dimethylaminohydrolase 2	GC06M031727	1.12	https://www.genecards.org/cgi-bin/carddisp.pl?gene=DDAH2
HLA-DMB	Major Histocompatibility Complex, Class II, DM Beta	GC06M032903	1.12	https://www.genecards.org/cgi-bin/carddisp.pl?gene=HLA-DMB
HLA-DOB	Major Histocompatibility Complex, Class II, DO Beta	GC06M032780	1.12	https://www.genecards.org/cgi-bin/carddisp.pl?gene=HLA-DOB
KIFC1	Kinesin Family Member C1	GC06P033359	1.12	https://www.genecards.org/cgi-bin/carddisp.pl?gene=KIFC1
LSM2	LSM2 Homolog, U6 Small Nuclear RNA And MRNA Degradation Associated	GC06M032172	1.12	https://www.genecards.org/cgi-bin/carddisp.pl?gene=LSM2
B3GALT4	Beta-1,3-Galactosyltransferase 4	GC06P033277	1.12	https://www.genecards.org/cgi-bin/carddisp.pl?gene=B3GALT4
PPT2	Palmitoyl-Protein Thioesterase 2	GC06P032153	1.12	https://www.genecards.org/cgi-bin/carddisp.pl?gene=PPT2
ATF6B	Activating Transcription Factor 6 Beta	GC06M032115	1.12	https://www.genecards.org/cgi-bin/carddisp.pl?gene=ATF6B
WDR46	WD Repeat Domain 46	GC06M033279	1.12	https://www.genecards.org/cgi-bin/carddisp.pl?gene=WDR46
FKBPL	FKBP Prolyl Isomerase Like	GC06M032209	1.12	https://www.genecards.org/cgi-bin/carddisp.pl?gene=FKBPL
VPS52	VPS52 Subunit Of GARP Complex	GC06M033251	1.12	https://www.genecards.org/cgi-bin/carddisp.pl?gene=VPS52
GPANK1	G-Patch Domain And Ankyrin Repeats 1	GC06M032138	1.12	https://www.genecards.org/cgi-bin/carddisp.pl?gene=GPANK1
EGFL8	EGF Like Domain Multiple 8	GC06P032529	1.12	https://www.genecards.org/cgi-bin/carddisp.pl?gene=EGFL8
NELFE	Negative Elongation Factor Complex Member E	GC06M031952	1.12	https://www.genecards.org/cgi-bin/carddisp.pl?gene=NELFE
SAPCD1	Suppressor APC Domain Containing 1	GC06P032516	1.12	https://www.genecards.org/cgi-bin/carddisp.pl?gene=SAPCD1
HLA-DRB6	Major Histocompatibility Complex, Class II, DR Beta 6 (Pseudogene)	GC06M032555	1.12	https://www.genecards.org/cgi-bin/carddisp.pl?gene=HLA-DRB6
CYP21A1P	Cytochrome P450 Family 21 Subfamily A Member 1, Pseudogene	GC06P032005	1.12	https://www.genecards.org/cgi-bin/carddisp.pl?gene=CYP21A1P
HCG25	HLA Complex Group 25	GC06P033325	1.12	https://www.genecards.org/cgi-bin/carddisp.pl?gene=HCG25
HLA-DQB1-AS1	HLA-DQB1 Antisense RNA 1	GC06P032659	1.12	https://www.genecards.org/cgi-bin/carddisp.pl?gene=HLA-DQB1-AS1
GC06P032808		GC06P032808	1.12	https://www.genecards.org/cgi-bin/carddisp.pl?gene=GC06P032808
GC06P032809		GC06P032809	1.12	https://www.genecards.org/cgi-bin/carddisp.pl?gene=GC06P032809
DDC	Dopa Decarboxylase	GC07M050458	1.11	https://www.genecards.org/cgi-bin/carddisp.pl?gene=DDC
FAAH	Fatty Acid Amide Hydrolase	GC01P046394	1.11	https://www.genecards.org/cgi-bin/carddisp.pl?gene=FAAH
SMPD1	Sphingomyelin Phosphodiesterase 1	GC11P006390	1.11	https://www.genecards.org/cgi-bin/carddisp.pl?gene=SMPD1
RIPK3	Receptor Interacting Serine/Threonine Kinase 3	GC14M024336	1.11	https://www.genecards.org/cgi-bin/carddisp.pl?gene=RIPK3
CIRBP	Cold Inducible RNA Binding Protein	GC19P001269	1.1	https://www.genecards.org/cgi-bin/carddisp.pl?gene=CIRBP
SPHK1	Sphingosine Kinase 1	GC17P076376	1.1	https://www.genecards.org/cgi-bin/carddisp.pl?gene=SPHK1
AMBP	Alpha-1-Microglobulin/Bikunin Precursor	GC09M114060	1.1	https://www.genecards.org/cgi-bin/carddisp.pl?gene=AMBP
CTSE	Cathepsin E	GC01M206009	1.1	https://www.genecards.org/cgi-bin/carddisp.pl?gene=CTSE
CARD8	Caspase Recruitment Domain Family Member 8	GC19M048181	1.1	https://www.genecards.org/cgi-bin/carddisp.pl?gene=CARD8
EIF3C	Eukaryotic Translation Initiation Factor 3 Subunit C	GC16P028700	1.1	https://www.genecards.org/cgi-bin/carddisp.pl?gene=EIF3C
NUPR1	Nuclear Protein 1, Transcriptional Regulator	GC16M028548	1.1	https://www.genecards.org/cgi-bin/carddisp.pl?gene=NUPR1
FAM92B	Family With Sequence Similarity 92 Member B	GC16M085098	1.1	https://www.genecards.org/cgi-bin/carddisp.pl?gene=FAM92B
NBN	Nibrin	GC08M089933	1.1	https://www.genecards.org/cgi-bin/carddisp.pl?gene=NBN
TRIM31	Tripartite Motif Containing 31	GC06M030483	1.1	https://www.genecards.org/cgi-bin/carddisp.pl?gene=TRIM31
CD274	CD274 Molecule	GC09P005450	1.09	https://www.genecards.org/cgi-bin/carddisp.pl?gene=CD274
CHMP5	Charged Multivesicular Body Protein 5	GC09P033257	1.09	https://www.genecards.org/cgi-bin/carddisp.pl?gene=CHMP5
GC	GC Vitamin D Binding Protein	GC04M071741	1.08	https://www.genecards.org/cgi-bin/carddisp.pl?gene=GC
PLCE1	Phospholipase C Epsilon 1	GC10P093993	1.08	https://www.genecards.org/cgi-bin/carddisp.pl?gene=PLCE1
SLC11A2	Solute Carrier Family 11 Member 2	GC12M050979	1.08	https://www.genecards.org/cgi-bin/carddisp.pl?gene=SLC11A2
DSC3	Desmocollin 3	GC18M030990	1.08	https://www.genecards.org/cgi-bin/carddisp.pl?gene=DSC3
CD83	CD83 Molecule	GC06P014117	1.06	https://www.genecards.org/cgi-bin/carddisp.pl?gene=CD83
DDX58	DExD/H-Box Helicase 58	GC09M032455	1.06	https://www.genecards.org/cgi-bin/carddisp.pl?gene=DDX58
BIN1	Bridging Integrator 1	GC02M127048	1.06	https://www.genecards.org/cgi-bin/carddisp.pl?gene=BIN1
HRH1	Histamine Receptor H1	GC03P011113	1.05	https://www.genecards.org/cgi-bin/carddisp.pl?gene=HRH1
CCDC88B	Coiled-Coil Domain Containing 88B	GC11P064340	1.04	https://www.genecards.org/cgi-bin/carddisp.pl?gene=CCDC88B
NR3C2	Nuclear Receptor Subfamily 3 Group C Member 2	GC04M148078	1.04	https://www.genecards.org/cgi-bin/carddisp.pl?gene=NR3C2
SIK2	Salt Inducible Kinase 2	GC11P111605	1.04	https://www.genecards.org/cgi-bin/carddisp.pl?gene=SIK2
IKZF4	IKAROS Family Zinc Finger 4	GC12P056007	1.04	https://www.genecards.org/cgi-bin/carddisp.pl?gene=IKZF4
LILRB4	Leukocyte Immunoglobulin Like Receptor B4	GC19P054643	1.04	https://www.genecards.org/cgi-bin/carddisp.pl?gene=LILRB4
CLSTN2	Calsyntenin 2	GC03P139935	1.04	https://www.genecards.org/cgi-bin/carddisp.pl?gene=CLSTN2
CCL13	C-C Motif Chemokine Ligand 13	GC17P034356	1.04	https://www.genecards.org/cgi-bin/carddisp.pl?gene=CCL13
IL34	Interleukin 34	GC16P070613	1.04	https://www.genecards.org/cgi-bin/carddisp.pl?gene=IL34
PDZK1	PDZ Domain Containing 1	GC01M145670	1.02	https://www.genecards.org/cgi-bin/carddisp.pl?gene=PDZK1
ZNF148	Zinc Finger Protein 148	GC03M125225	1.02	https://www.genecards.org/cgi-bin/carddisp.pl?gene=ZNF148
MIR449A	MicroRNA 449a	GC05M055171	1.02	https://www.genecards.org/cgi-bin/carddisp.pl?gene=MIR449A
SPINK1	Serine Peptidase Inhibitor, Kazal Type 1	GC05M147785	1.02	https://www.genecards.org/cgi-bin/carddisp.pl?gene=SPINK1
FAP	Fibroblast Activation Protein Alpha	GC02M162170	1.02	https://www.genecards.org/cgi-bin/carddisp.pl?gene=FAP
PLAA	Phospholipase A2 Activating Protein	GC09M026903	1.01	https://www.genecards.org/cgi-bin/carddisp.pl?gene=PLAA
TLR8	Toll Like Receptor 8	GC0XP012924	1	https://www.genecards.org/cgi-bin/carddisp.pl?gene=TLR8
MAPK10	Mitogen-Activated Protein Kinase 10	GC04M085990	1	https://www.genecards.org/cgi-bin/carddisp.pl?gene=MAPK10
BCL2L15	BCL2 Like 15	GC01M113876	1	https://www.genecards.org/cgi-bin/carddisp.pl?gene=BCL2L15
MMP19	Matrix Metallopeptidase 19	GC12M055835	1	https://www.genecards.org/cgi-bin/carddisp.pl?gene=MMP19
