# Supplementary material for: Efficacy and Safety of Sophora flavescens (Kushen) Based Traditional Chinese Medicine in the Treatment of Ulcerative Colitis: Clinical Evidence and Potential Mechanisms
Source: Front Pharmacol. 2020 Dec 10;11:603476. doi: 10.3389/fphar.2020.603476 (PMC7758483; doi:10.3389/fphar.2020.603476)
Supplement: Supplementary file 3 [file table3.xlsx]

## Sheet: data
Supplementary Table 3| The detailed information of DHAS-UC human targets.
Target id	Gene symbol	Chromosome	Gene name	Protein name	UniProt id	P_value	FDR(BH)	Symptom
SMTT00023	ABCC2	10	ATP Binding Cassette Subfamily C Member 2	Canalicular Multispecific Organic Anion Transporter 1	Q92887	0.015934	0.0506091	Fa Re
SMTT00037	ABL1	9	ABL Proto-oncogene 1, Non-receptor Tyrosine Kinase	Tyrosine-protein Kinase ABL1	P00519	0.015934	0.0506091	Fa Re
SMTT00073	ADA	20	Adenosine Deaminase	Adenosine Deaminase	P00813	0.031617	0.0618323	Fa Re
SMTT00074	ADA2	22	Adenosine Deaminase 2			0.031617	0.0618323	Fa Re
SMTT00079	ADAMTS13	9	ADAM Metallopeptidase With Thrombospondin Type 1 Motif 13			0.015934	0.0506091	Fa Re
SMTT00137	AK2	1	Adenylate Kinase 2	Adenylate Kinase 2, Mitochondrial	P54819	0.015934	0.0506091	Fa Re
SMTT00177	ALPL	1	Alkaline Phosphatase, Liver/bone/kidney	Alkaline Phosphatase, Tissue-nonspecific Isozyme	P05186	0.0470531	0.0774857	Fa Re
SMTT00242	AQP2	12	Aquaporin 2			0.031617	0.0618323	Fa Re
SMTT00287	ATM	11	ATM Serine/threonine Kinase	Serine-protein Kinase ATM	Q13315	0.031617	0.0618323	Fa Re
SMTT00291	ATP1A2	1	ATPase Na+/K+ Transporting Subunit Alpha 2	Sodium/potassium-transporting ATPase Subunit Alpha-2	P50993	0.0470531	0.0774857	Fa Re
SMTT00324	AVP	20	Arginine Vasopressin			0.031617	0.0618323	Fa Re
SMTT00325	AVPR2	X	Arginine Vasopressin Receptor 2	Vasopressin V2 Receptor	P30518	0.0470531	0.0774857	Fa Re
SMTT00360	BCL10	1	B Cell CLL/lymphoma 10			0.0470531	0.0774857	Fa Re
SMTT00361	BCL2	18	BCL2, Apoptosis Regulator	Apoptosis Regulator Bcl-2	P10415	0.015934	0.0506091	Fa Re
SMTT00364	BCL6	3	B Cell CLL/lymphoma 6			0.015934	0.0506091	Fa Re
SMTT00367	BCR	22	BCR, RhoGEF And GTPase Activating Protein	Breakpoint Cluster Region Protein	P11274	0.0622461	0.0931817	Fa Re
SMTT00379	BIRC3	11	Baculoviral IAP Repeat Containing 3			0.015934	0.0506091	Fa Re
SMTT00383	BLNK	10	B Cell Linker			0.031617	0.0618323	Fa Re
SMTT00402	BRCA2	13	BRCA2, DNA Repair Associated			0.0771997	0.108585	Fa Re
SMTT00409	BTK	X	Bruton Tyrosine Kinase	Tyrosine-protein Kinase BTK	Q06187	0.0470531	0.0774857	Fa Re
SMTT00410	BTNL2	6	Butyrophilin Like 2			0.015934	0.0506091	Fa Re
SMTT00426	C4A	6	Complement C4A (Rodgers Blood Group)	Complement C4-A	P0C0L4	0.031617	0.0618323	Fa Re
SMTT00443	CACNA1A	19	Calcium Voltage-gated Channel Subunit Alpha1 A	Voltage-dependent P/Q-type Calcium Channel Subunit Alpha-1A	O00555	0.0622461	0.0931817	Fa Re
SMTT00516	CCL2		C-C motif chemokine ligand 2	C-C Motif Chemokine 2	P13500	0.015934	0.0506091	Fa Re
SMTT00521	CCND1	11	Cyclin D1	G1/S-specific Cyclin-D1	P24385	0.031617	0.0618323	Fa Re
SMTT00525	CCR1	3	C-C Motif Chemokine Receptor 1			0.015934	0.0506091	Fa Re
SMTT00536	CD27	12	CD27 Molecule			0.015934	0.0506091	Fa Re
SMTT00541	CD36	7	CD36 Molecule			0.031617	0.0618323	Fa Re
SMTT00546	CD40	20	CD40 Molecule	Tumor Necrosis Factor Receptor Superfamily Member 5	P25942	0.031617	0.0618323	Fa Re
SMTT00547	CD40LG	X	CD40 Ligand	CD40 Ligand	P29965	0.031617	0.0618323	Fa Re
SMTT00550	CD79A	19	CD79a Molecule			0.031617	0.0618323	Fa Re
SMTT00551	CD79B	17	CD79b Molecule			0.031617	0.0618323	Fa Re
SMTT00553	CD81	11	CD81 Molecule			0.0470531	0.0774857	Fa Re
SMTT00627	CHD7	8	Chromodomain Helicase DNA Binding Protein 7			0.0919177	0.125429	Fa Re
SMTT00628	CHEK2	22	Checkpoint Kinase 2	Serine/threonine-protein Kinase Chk2	O96017	0.0622461	0.0931817	Fa Re
SMTT00721	COL1A1	17	Collagen Type I Alpha 1 Chain	Collagen Alpha-1(I) Chain	P02452	0.1621	0.192071	Fa Re
SMTT00758	COX1	MT	Cytochrome C Oxidase Subunit I			0.0470531	0.0774857	Fa Re
SMTT00762	COX2	MT	Cytochrome C Oxidase Subunit II			0.031617	0.0618323	Fa Re
SMTT00764	COX3	MT	Cytochrome C Oxidase III			0.0622461	0.0931817	Fa Re
SMTT00828	CTLA4	2	Cytotoxic T-lymphocyte Associated Protein 4	Cytotoxic T-lymphocyte Protein 4	P16410	0.0622461	0.0931817	Fa Re
SMTT00851	CXCL8		C-X-C motif chemokine ligand 8	Interleukin-8	P10145	0.015934	0.0506091	Fa Re
SMTT00855	CYBA	16	Cytochrome B-245 Alpha Chain	Cytochrome B-245 Light Chain	P13498	0.031617	0.0618323	Fa Re
SMTT00856	CYBB	X	Cytochrome B-245 Beta Chain	Cytochrome B-245 Heavy Chain	P04839	0.0470531	0.0774857	Fa Re
SMTT00868	CYP21A2	6	Cytochrome P450 Family 21 Subfamily A Member 2	Steroid 21-hydroxylase	P08686	0.015934	0.0506091	Fa Re
SMTT00910	DCLRE1C	10	DNA Cross-link Repair 1C			0.031617	0.0618323	Fa Re
SMTT00916	DDB2	11	Damage Specific DNA Binding Protein 2			0.031617	0.0618323	Fa Re
SMTT00942	DHFR	5	Dihydrofolate Reductase	Dihydrofolate Reductase	P00374	0.031617	0.0618323	Fa Re
SMTT00953	DIS3L2	2	DIS3 Like 3'-5' Exoribonuclease 2			0.031617	0.0618323	Fa Re
SMTT01029	DST	6	Dystonin			0.031617	0.0618323	Fa Re
SMTT01052	EDA	X	Ectodysplasin A			0.0622461	0.0931817	Fa Re
SMTT01086	ELANE	19	Elastase, Neutrophil Expressed	Neutrophil Elastase	P08246	0.031617	0.0618323	Fa Re
SMTT01123	ERAP1	5	Endoplasmic Reticulum Aminopeptidase 1			0.015934	0.0506091	Fa Re
SMTT01128	ERCC2	19	ERCC Excision Repair 2, TFIIH Core Complex Helicase Subunit			0.0919177	0.125429	Fa Re
SMTT01129	ERCC3	2	ERCC Excision Repair 3, TFIIH Core Complex Helicase Subunit			0.0622461	0.0931817	Fa Re
SMTT01130	ERCC4	16	ERCC Excision Repair 4, Endonuclease Catalytic Subunit			0.106404	0.142003	Fa Re
SMTT01131	ERCC5	13	ERCC Excision Repair 5, Endonuclease			0.0771997	0.108585	Fa Re
SMTT01171	F5	1	Coagulation Factor V	Coagulation Factor V	P12259	0.0470531	0.0774857	Fa Re
SMTT01200	FAS	10	Fas Cell Surface Death Receptor			0.0771997	0.108585	Fa Re
SMTT01209	FBP1	9	Fructose-bisphosphatase 1	Fructose-1,6-bisphosphatase 1	P09467	0.015934	0.0506091	Fa Re
SMTT01283	FOXP1	3	Forkhead Box P1			0.031617	0.0618323	Fa Re
SMTT01317	G6PD	X	Glucose-6-phosphate Dehydrogenase	Glucose-6-phosphate 1-dehydrogenase	P11413	0.0470531	0.0774857	Fa Re
SMTT01318	GAA	17	Glucosidase Alpha, Acid	Lysosomal Alpha-glucosidase	P10253	0.015934	0.0506091	Fa Re
SMTT01391	GLA	X	Galactosidase Alpha	Alpha-galactosidase A	P06280	0.015934	0.0506091	Fa Re
SMTT01441	GPC3	X	Glypican 3			0.0622461	0.0931817	Fa Re
SMTT01453	GPR35	2	G Protein-coupled Receptor 35	G-protein Coupled Receptor 35	Q9HC97	0.015934	0.0506091	Fa Re
SMTT01505	H19	11	H19, Imprinted Maternally Expressed Transcript (non-protein Coding)			0.0919177	0.125429	Fa Re
SMTT01518	HBA1	16	Hemoglobin Subunit Alpha 1	Hemoglobin Subunit Alpha	P69905	0.0919177	0.125429	Fa Re
SMTT01519	HBA2	16	Hemoglobin Subunit Alpha 2			0.0919177	0.125429	Fa Re
SMTT01520	HBB	11	Hemoglobin Subunit Beta	Hemoglobin Subunit Beta	P68871	0.0174604	0.0534832	Fa Re
SMTT01555	HLA-B	6	Major Histocompatibility Complex, Class I, B	HLA Class I Histocompatibility Antigen, B-27 Alpha Chain	P03989	3.9e-06	0.000624662	Fa Re
SMTT01556	HLA-DPB1	6	Major Histocompatibility Complex, Class II, DP Beta 1			0.015934	0.0506091	Fa Re
SMTT01560	HLA-DRB1	6	Major Histocompatibility Complex, Class II, DR Beta 1	HLA Class II Histocompatibility Antigen, DRB1-1 Beta Chain	P04229	0.000206259	0.00728774	Fa Re
SMTT01566	HMGCL	1	3-hydroxymethyl-3-methylglutaryl-CoA Lyase	Hydroxymethylglutaryl-CoA Lyase, Mitochondrial	P35914	0.015934	0.0506091	Fa Re
SMTT01569	HMOX1	22	Heme Oxygenase 1	Heme Oxygenase 1	P09601	0.031617	0.0618323	Fa Re
SMTT01625	HTR1A	5	5-hydroxytryptamine Receptor 1A	5-hydroxytryptamine Receptor 1A	P08908	0.015934	0.0506091	Fa Re
SMTT01638	ICAM1		intercellular adhesion molecule 1	Intercellular Adhesion Molecule 1	P05362	0.015934	0.0506091	Fa Re
SMTT01652	IFNG		interferon gamma	Interferon Gamma	P01579	0.015934	0.0506091	Fa Re
SMTT01670	IGH	14	Immunoglobulin Heavy Locus			3.9e-06	0.000624662	Fa Re
SMTT01672	IGHM	14	Immunoglobulin Heavy Constant Mu	Immunoglobulin heavy constant mu	P01871	0.031617	0.0618323	Fa Re
SMTT01675	IGLL1	22	Immunoglobulin Lambda Like Polypeptide 1	Immunoglobulin Lambda-like Polypeptide 1	P15814	0.031617	0.0618323	Fa Re
SMTT01681	IKZF1	7	IKAROS Family Zinc Finger 1			0.031617	0.0618323	Fa Re
SMTT01682	IL10	1	Interleukin 10	Interleukin-10	P22301	0.00025088	0.00749215	Fa Re
SMTT01686	IL12A	3	Interleukin 12A			0.031617	0.0618323	Fa Re
SMTT01687	IL12A-AS1	3	IL12A Antisense RNA 1			0.015934	0.0506091	Fa Re
SMTT01688	IL12B	5	Interleukin 12B	Interleukin-12 Subunit Beta	P29460	0.031617	0.0618323	Fa Re
SMTT01697	IL1B		interleukin 1 beta	Interleukin-1 Beta	P01584	0.015934	0.0506091	Fa Re
SMTT01704	IL23R	1	Interleukin 23 Receptor			0.015934	0.0506091	Fa Re
SMTT01707	IL2RG	X	Interleukin 2 Receptor Subunit Gamma	Cytokine Receptor Common Subunit Gamma	P31785	0.0470531	0.0774857	Fa Re
SMTT01709	IL36RN	2	Interleukin 36 Receptor Antagonist			0.015934	0.0506091	Fa Re
SMTT01712	IL6	7	Interleukin 6	Interleukin-6	P05231	0.00025088	0.00749215	Fa Re
SMTT01713	IL7R	5	Interleukin 7 Receptor			0.031617	0.0618323	Fa Re
SMTT01736	IRF8	16	Interferon Regulatory Factor 8			0.0470531	0.0774857	Fa Re
SMTT01771	JAK2	9	Janus Kinase 2	Tyrosine-protein Kinase JAK2	O60674	0.106404	0.142003	Fa Re
SMTT01804	KCNJ1	11	Potassium Voltage-gated Channel Subfamily J Member 1	ATP-sensitive Inward Rectifier Potassium Channel 1	P48048	0.015934	0.0506091	Fa Re
SMTT01873	KLRC4	12	Killer Cell Lectin Like Receptor C4			0.015934	0.0506091	Fa Re
SMTT01905	LACC1	13	Laccase Domain Containing 1			0.015934	0.0506091	Fa Re
SMTT01922	LBR	1	Lamin B Receptor			0.0470531	0.0774857	Fa Re
SMTT01948	LIG4	13	DNA Ligase 4			0.0470531	0.0774857	Fa Re
SMTT01954	LIPA	10	Lipase A, Lysosomal Acid Type			0.0470531	0.0774857	Fa Re
SMTT01977	LPIN1	2	Lipin 1			0.015934	0.0506091	Fa Re
SMTT01978	LPIN2	18	Lipin 2			0.015934	0.0506091	Fa Re
SMTT01993	LRRC8A	9	Leucine Rich Repeat Containing 8 VRAC Subunit A			0.031617	0.0618323	Fa Re
SMTT02004	LYST	1	Lysosomal Trafficking Regulator			0.0470531	0.0774857	Fa Re
SMTT02019	MALT1	18	MALT1 Paracaspase			0.031617	0.0618323	Fa Re
SMTT02080	MEFV	16	MEFV, Pyrin Innate Immunity Regulator			0.000744836	0.0134057	Fa Re
SMTT02106	MIF	22	Macrophage Migration Inhibitory Factor	Macrophage Migration Inhibitory Factor	P14174	0.00025088	0.00749215	Fa Re
SMTT02123	MLX	17	MLX, MAX Dimerization Protein			0.015934	0.0506091	Fa Re
SMTT02176	MST1	3	Macrophage Stimulating 1			0.015934	0.0506091	Fa Re
SMTT02205	MYD88	3	MYD88, innate immune signal transduction adaptor			1.54e-05	0.00151206	Fa Re
SMTT02210	MYH3	17	Myosin Heavy Chain 3			0.0919177	0.125429	Fa Re
SMTT02248	NCF1	7	Neutrophil Cytosolic Factor 1	Neutrophil Cytosol Factor 1	P14598	0.031617	0.0618323	Fa Re
SMTT02249	NCF2	1	Neutrophil Cytosolic Factor 2	Neutrophil Cytosol Factor 2	P19878	0.031617	0.0618323	Fa Re
SMTT02250	NCF4	22	Neutrophil Cytosolic Factor 4	Neutrophil Cytosol Factor 4	Q15080	0.031617	0.0618323	Fa Re
SMTT02254	ND1	MT	HGNC approved name:mitochondrially encoded NADH:ubiquinone oxidoreductase core subunit 1			0.0771997	0.108585	Fa Re
SMTT02257	ND4	MT	NADH Dehydrogenase, Subunit 4 (complex I)/MT-ND3 mitochondrially encoded NADH:ubiquinone oxidoreductase core subunit 4			0.0470531	0.0774857	Fa Re
SMTT02259	ND5	MT	NADH Dehydrogenase, Subunit 5 (complex I)/MT-ND3 mitochondrially encoded NADH:ubiquinone oxidoreductase core subunit 5			0.0771997	0.108585	Fa Re
SMTT02260	ND6	MT	NADH Dehydrogenase, Subunit 6 (complex I)/MT-ND3 mitochondrially encoded NADH:ubiquinone oxidoreductase core subunit 6			0.0622461	0.0931817	Fa Re
SMTT02317	NGLY1	3	N-glycanase 1			0.015934	0.0506091	Fa Re
SMTT02331	NLRC4	2	NLR Family CARD Domain Containing 4			0.000744836	0.0134057	Fa Re
SMTT02334	NLRP3	1	NLR Family Pyrin Domain Containing 3			1.54e-05	0.00151206	Fa Re
SMTT02336	NME1	17	NME/NM23 Nucleoside Diphosphate Kinase 1	Nucleoside Diphosphate Kinase A	P15531	0.015934	0.0506091	Fa Re
SMTT02341	NOD2	16	Nucleotide Binding Oligomerization Domain Containing 2	Nucleotide-binding Oligomerization Domain-containing Protein 2	Q9HC29	0.015934	0.0506091	Fa Re
SMTT02349	NOS2		nitric oxide synthase 2	Nitric Oxide Synthase, Inducible	P35228	0.015934	0.0506091	Fa Re
SMTT02353	NOTCH3	19	Notch 3			0.0771997	0.108585	Fa Re
SMTT02580	PIK3R1	5	Phosphoinositide-3-kinase Regulatory Subunit 1	Phosphatidylinositol 3-kinase Regulatory Subunit Alpha	P27986	0.0622461	0.0931817	Fa Re
SMTT02678	POU6F2	7	POU Class 6 Homeobox 2			0.015934	0.0506091	Fa Re
SMTT02729	PRNP	20	Prion Protein	Major Prion Protein	P04156	0.0919177	0.125429	Fa Re
SMTT02747	PRSS1	7	Serine Protease 1	Trypsin-1	P07477	0.0470531	0.0774857	Fa Re
SMTT02751	PRTN3	19	Proteinase 3	Myeloblastin	P24158	0.015934	0.0506091	Fa Re
SMTT02764	PSTPIP1	15	Proline-serine-threonine Phosphatase Interacting Protein 1			0.031617	0.0618323	Fa Re
SMTT02787	PTPN22	1	Protein Tyrosine Phosphatase, Non-receptor Type 22			0.00243165	0.0270418	Fa Re
SMTT02788	PTPN3	9	Protein Tyrosine Phosphatase, Non-receptor Type 3			0.015934	0.0506091	Fa Re
SMTT02809	RAB27A	15	RAB27A, Member RAS Oncogene Family			0.031617	0.0618323	Fa Re
SMTT02825	RAG1	11	Recombination Activating 1			0.0622461	0.0931817	Fa Re
SMTT02826	RAG2	11	Recombination Activating 2			0.0470531	0.0774857	Fa Re
SMTT02870	REST	4	RE1 Silencing Transcription Factor			0.015934	0.0506091	Fa Re
SMTT02897	RMRP	9	RNA Component Of Mitochondrial RNA Processing Endoribonuclease			0.0622461	0.0931817	Fa Re
SMTT02966	RUNX1	21	Runt Related Transcription Factor 1			0.031617	0.0618323	Fa Re
SMTT02971	RYR1	19	Ryanodine Receptor 1	Ryanodine Receptor 1	P21817	0.00243165	0.0270418	Fa Re
SMTT03028	SELE		selectin E	E-selectin	P16581	0.015934	0.0506091	Fa Re
SMTT03030	SELP		selectin P	P-selectin	P16109	0.015934	0.0506091	Fa Re
SMTT03100	SLC11A1	2	Solute Carrier Family 11 Member 1			0.015934	0.0506091	Fa Re
SMTT03102	SLC12A1	15	Solute Carrier Family 12 Member 1	Solute Carrier Family 12 Member 1	Q13621	0.015934	0.0506091	Fa Re
SMTT03117	SLC19A3	2	Solute Carrier Family 19 Member 3	Thiamine Transporter 2	Q9BZV2	0.015934	0.0506091	Fa Re
SMTT03152	SLC29A3	10	Solute Carrier Family 29 Member 3			0.0470531	0.0774857	Fa Re
SMTT03180	SLC4A1	17	Solute Carrier Family 4 Member 1 (Diego Blood Group)			0.0919177	0.125429	Fa Re
SMTT03208	SLCO1B1	12	Solute Carrier Organic Anion Transporter Family Member 1B1	Solute Carrier Organic Anion Transporter Family Member 1B1	Q9Y6L6	0.031617	0.0618323	Fa Re
SMTT03209	SLCO1B3	12	Solute Carrier Organic Anion Transporter Family Member 1B3	Solute Carrier Organic Anion Transporter Family Member 1B3	Q9NPD5	0.031617	0.0618323	Fa Re
SMTT03285	SPINK1	5	Serine Peptidase Inhibitor, Kazal Type 1			0.0470531	0.0774857	Fa Re
SMTT03319	STAT3	17	Signal Transducer And Activator Of Transcription 3	Signal Transducer And Activator Of Transcription 3	P40763	0.0470531	0.0774857	Fa Re
SMTT03320	STAT4	2	Signal Transducer And Activator Of Transcription 4			0.0470531	0.0774857	Fa Re
SMTT03336	STX11	6	Syntaxin 11			0.015934	0.0506091	Fa Re
SMTT03412	TCF3	19	Transcription Factor 3			0.031617	0.0618323	Fa Re
SMTT03413	TCF4	18	Transcription Factor 4			0.031617	0.0618323	Fa Re
SMTT03415	TCN2	22	Transcobalamin 2			0.0470531	0.0774857	Fa Re
SMTT03447	TGFB1	19	Transforming Growth Factor Beta 1	Transforming Growth Factor Beta-1	P01137	0.0470531	0.0774857	Fa Re
SMTT03474	TLR2		toll like receptor 2	Toll-like Receptor 2	O60603	0.015934	0.0506091	Fa Re
SMTT03475	TLR4	9	Toll Like Receptor 4	Toll-like Receptor 4	O00206	0.00025088	0.00749215	Fa Re
SMTT03476	TLR9		toll like receptor 9	Toll-like Receptor 9	Q9NR96	0.015934	0.0506091	Fa Re
SMTT03486	TMEM173	5	Transmembrane Protein 173			0.015934	0.0506091	Fa Re
SMTT03502	TNF		tumor necrosis factor	Tumor Necrosis Factor	P01375	0.015934	0.0506091	Fa Re
SMTT03551	TREX1	3	Three Prime Repair Exonuclease 1			0.0771997	0.108585	Fa Re
SMTT03568	TRNF	MT	mitochondrially encoded tRNA phenylalanie			0.0622461	0.0931817	Fa Re
SMTT03569	TRNH	MT	mitochondrially encoded tRNA histidine			0.031617	0.0618323	Fa Re
SMTT03572	TRNL1	MT	mitochondrially encoded tRNA leucine 1 (UUA/G)			0.0919177	0.125429	Fa Re
SMTT03575	TRNQ	MT	mitochondrially encoded tRNA glutamine			0.0470531	0.0774857	Fa Re
SMTT03576	TRNS1	MT	mitochondrially encoded tRNA tRNA serine 1 (UCN)			0.0771997	0.108585	Fa Re
SMTT03577	TRNS2	MT	mitochondrially encoded tRNA serine 2 (AGU/C)			0.0622461	0.0931817	Fa Re
SMTT03581	TRNW	MT	mitochondrially encoded tRNA tryptophan			0.0470531	0.0774857	Fa Re
SMTT03593	TSC1	9	TSC Complex Subunit 1			0.0622461	0.0931817	Fa Re
SMTT03594	TSC2	16	TSC Complex Subunit 2			0.0622461	0.0931817	Fa Re
SMTT03652	UBAC2	13	UBA Domain Containing 2			0.015934	0.0506091	Fa Re
SMTT03670	UNC13D	17	Unc-13 Homolog D			0.015934	0.0506091	Fa Re
SMTT03701	VCAM1		vascular cell adhesion molecule 1	Vascular Cell Adhesion Protein 1	P19320	0.015934	0.0506091	Fa Re
SMTT03730	WAS	X	Wiskott-Aldrich Syndrome	Wiskott-Aldrich Syndrome Protein	P42768	0.0622461	0.0931817	Fa Re
SMTT03748	WIPF1	2	WAS/WASL Interacting Protein Family Member 1			0.031617	0.0618323	Fa Re
SMTT03762	WT1	11	Wilms Tumor 1			0.148506	0.187901	Fa Re
SMTT03765	XIAP	X	X-linked Inhibitor Of Apoptosis	E3 Ubiquitin-protein Ligase XIAP	P98170	0.0470531	0.0774857	Fa Re
SMTT03769	XPA	9	XPA, DNA Damage Recognition And Repair Factor			0.031617	0.0618323	Fa Re
SMTT03770	XPC	3	XPC Complex Subunit, DNA Damage Recognition And Repair Factor			0.031617	0.0618323	Fa Re
SMTT03928	IL18	11	Interleukin 18		Q14116	0.015934	0.0506091	Fa Re
SMTT03955	HP	16	Haptoglobin		P00738	0.015934	0.0506091	Fa Re
SMTT03981	GYPA	4	Glycophorin A (MNS Blood Group)		P02724	0.015934	0.0506091	Fa Re
SMTT04081	THBS1	15	Thrombospondin 1		P07996	0.015934	0.0506091	Fa Re
SMTT04287	CISH	3	Cytokine Inducible SH2 Containing Protein			0.015934	0.0506091	Fa Re
SMTT04288	CR1	1	Complement C3b/C4b Receptor 1 (Knops Blood Group)			0.015934	0.0506091	Fa Re
SMTT04289	CSF3	17	Colony Stimulating Factor 3			0.015934	0.0506091	Fa Re
SMTT04290	DHPS	19	Deoxyhypusine Synthase			0.015934	0.0506091	Fa Re
SMTT04291	DMTN	8	Dematin Actin Binding Protein			0.015934	0.0506091	Fa Re
SMTT04292	FCGR2A	1	Fc Fragment Of IgG Receptor IIa			0.015934	0.0506091	Fa Re
SMTT04293	FCGR2B	1	Fc Fragment Of IgG Receptor IIb			0.015934	0.0506091	Fa Re
SMTT04294	ACKR1	1	Atypical Chemokine Receptor 1 (Duffy Blood Group)			0.015934	0.0506091	Fa Re
SMTT04295	GYPB	4	Glycophorin B (MNS Blood Group)			0.015934	0.0506091	Fa Re
SMTT04296	GYPC	2	Glycophorin C (Gerbich Blood Group)			0.015934	0.0506091	Fa Re
SMTT04297	CXCL9	4	C-X-C Motif Chemokine Ligand 9			0.015934	0.0506091	Fa Re
SMTT04298	PROCR	20	Protein C Receptor			0.015934	0.0506091	Fa Re
SMTT04299	FUT9	6	Fucosyltransferase 9			0.015934	0.0506091	Fa Re
SMTT04300	ADAMTSL1	9	ADAMTS Like 1			0.015934	0.0506091	Fa Re
SMTT04301	TIRAP	11	TIR Domain Containing Adaptor Protein			0.015934	0.0506091	Fa Re
SMTT04302	NCR3	6	Natural Cytotoxicity Triggering Receptor 3			0.015934	0.0506091	Fa Re
SMTT00011	ABCA1	9	ATP Binding Cassette Subfamily A Member 1	ATP-binding Cassette Sub-family A Member 1	O95477	0.0448201	0.0766429	Fu Tong
SMTT00023	ABCC2	10	ATP Binding Cassette Subfamily C Member 2	Canalicular Multispecific Organic Anion Transporter 1	Q92887	0.0151661	0.0506091	Fu Tong
SMTT00033	ABCG5	2	ATP Binding Cassette Subfamily G Member 5			0.0151661	0.0506091	Fu Tong
SMTT00034	ABCG8	2	ATP Binding Cassette Subfamily G Member 8			0.0151661	0.0506091	Fu Tong
SMTT00147	ALAD	9	Aminolevulinate Dehydratase	Delta-aminolevulinic Acid Dehydratase	P13716	0.030105	0.0614307	Fu Tong
SMTT00161	ALDOB	9	Aldolase, Fructose-bisphosphate B	Fructose-bisphosphate Aldolase B	P05062	0.0151661	0.0506091	Fu Tong
SMTT00227	APC	5	APC, WNT Signaling Pathway Regulator			0.0876557	0.121827	Fu Tong
SMTT00345	BAZ1B	7	Bromodomain Adjacent To Zinc Finger Domain 1B			0.0151661	0.0506091	Fu Tong
SMTT00360	BCL10	1	B Cell CLL/lymphoma 10			0.0448201	0.0766429	Fu Tong
SMTT00379	BIRC3	11	Baculoviral IAP Repeat Containing 3			0.0151661	0.0506091	Fu Tong
SMTT00392	BMPR1A	10	Bone Morphogenetic Protein Receptor Type 1A	Bone Morphogenetic Protein Receptor Type-1A	P36894	0.030105	0.0614307	Fu Tong
SMTT00401	BRCA1	17	BRCA1, DNA Repair Associated			0.030105	0.0614307	Fu Tong
SMTT00402	BRCA2	13	BRCA2, DNA Repair Associated			0.0735922	0.104896	Fu Tong
SMTT00426	C4A	6	Complement C4A (Rodgers Blood Group)	Complement C4-A	P0C0L4	0.030105	0.0614307	Fu Tong
SMTT00485	CASR	3	Calcium Sensing Receptor	Extracellular Calcium-sensing Receptor	P41180	0.0735922	0.104896	Fu Tong
SMTT00525	CCR1	3	C-C Motif Chemokine Receptor 1			0.0151661	0.0506091	Fu Tong
SMTT00593	CEL	9	Carboxyl Ester Lipase	Bile Salt-activated Lipase	P19835	0.0151661	0.0506091	Fu Tong
SMTT00622	CFTR	7	Cystic Fibrosis Transmembrane Conductance Regulator	Cystic Fibrosis Transmembrane Conductance Regulator	P13569	0.0735922	0.104896	Fu Tong
SMTT00673	CLDN16	3	Claudin 16			0.0151661	0.0506091	Fu Tong
SMTT00678	CLIP2	7	CAP-Gly Domain Containing Linker Protein 2			0.0151661	0.0506091	Fu Tong
SMTT00758	COX1	MT	Cytochrome C Oxidase Subunit I			0.0448201	0.0766429	Fu Tong
SMTT00762	COX2	MT	Cytochrome C Oxidase Subunit II			0.030105	0.0614307	Fu Tong
SMTT00764	COX3	MT	Cytochrome C Oxidase III			0.0593148	0.0899396	Fu Tong
SMTT00770	CPA1	7	Carboxypeptidase A1	Carboxypeptidase A1	P15085	0.0151661	0.0506091	Fu Tong
SMTT00775	CPOX	3	Coproporphyrinogen Oxidase			0.000227141	0.00741568	Fu Tong
SMTT00828	CTLA4	2	Cytotoxic T-lymphocyte Associated Protein 4	Cytotoxic T-lymphocyte Protein 4	P16410	0.0593148	0.0899396	Fu Tong
SMTT00830	CTNNB1	3	Catenin Beta 1	Catenin Beta-1	P35222	0.115153	0.149236	Fu Tong
SMTT00834	CTRC	1	Chymotrypsin C			0.0151661	0.0506091	Fu Tong
SMTT00920	DDIT3	12	DNA Damage Inducible Transcript 3			0.030105	0.0614307	Fu Tong
SMTT00953	DIS3L2	2	DIS3 Like 3'-5' Exoribonuclease 2			0.030105	0.0614307	Fu Tong
SMTT00993	DNASE1L3	3	Deoxyribonuclease 1 Like 3			0.030105	0.0614307	Fu Tong
SMTT01048	ECE1	1	Endothelin Converting Enzyme 1	Endothelin-converting Enzyme 1	P42892	0.030105	0.0614307	Fu Tong
SMTT01058	EDN3	20	Endothelin 3			0.00220497	0.0255704	Fu Tong
SMTT01060	EDNRB	13	Endothelin Receptor Type B	Endothelin receptor type B	P24530	0.00133612	0.0197965	Fu Tong
SMTT01086	ELANE	19	Elastase, Neutrophil Expressed	Neutrophil Elastase	P08246	0.030105	0.0614307	Fu Tong
SMTT01088	ELN	7	Elastin	Elastin	P15502	0.0735922	0.104896	Fu Tong
SMTT01113	EPCAM	2	Epithelial Cell Adhesion Molecule	Epithelial Cell Adhesion Molecule	P16422	0.0448201	0.0766429	Fu Tong
SMTT01120	EPOR	19	Erythropoietin Receptor	Erythropoietin Receptor	P19235	0.0151661	0.0506091	Fu Tong
SMTT01123	ERAP1	5	Endoplasmic Reticulum Aminopeptidase 1			0.0151661	0.0506091	Fu Tong
SMTT01153	EWSR1	22	EWS RNA Binding Protein 1			0.030105	0.0614307	Fu Tong
SMTT01171	F5	1	Coagulation Factor V	Coagulation Factor V	P12259	0.0448201	0.0766429	Fu Tong
SMTT01187	FAN1	15	FANCD2 And FANCI Associated Nuclease 1			0.030105	0.0614307	Fu Tong
SMTT01200	FAS	10	Fas Cell Surface Death Receptor			0.0735922	0.104896	Fu Tong
SMTT01283	FOXP1	3	Forkhead Box P1			0.030105	0.0614307	Fu Tong
SMTT01298	FSHR	2	Follicle Stimulating Hormone Receptor	Follicle-stimulating Hormone Receptor	P23945	0.0448201	0.0766429	Fu Tong
SMTT01305	FUS	16	FUS RNA Binding Protein			0.0735922	0.104896	Fu Tong
SMTT01349	GBA	1	Glucosylceramidase Beta	Glucosylceramidase	P04062	0.141832	0.179709	Fu Tong
SMTT01366	GDNF	5	Glial Cell Derived Neurotrophic Factor	Glial Cell Line-derived Neurotrophic Factor	P39905	0.0448201	0.0766429	Fu Tong
SMTT01377	GHSR	3	Growth Hormone Secretagogue Receptor	Growth Hormone Secretagogue Receptor Type 1	Q92847	0.0151661	0.0506091	Fu Tong
SMTT01391	GLA	X	Galactosidase Alpha	Alpha-galactosidase A	P06280	0.0151661	0.0506091	Fu Tong
SMTT01412	GNA11	19	G Protein Subunit Alpha 11			0.030105	0.0614307	Fu Tong
SMTT01441	GPC3	X	Glypican 3			0.0593148	0.0899396	Fu Tong
SMTT01453	GPR35	2	G Protein-coupled Receptor 35	G-protein Coupled Receptor 35	Q9HC97	0.0151661	0.0506091	Fu Tong
SMTT01494	GTF2I	7	General Transcription Factor IIi			0.0151661	0.0506091	Fu Tong
SMTT01495	GTF2IRD1	7	GTF2I Repeat Domain Containing 1			0.0151661	0.0506091	Fu Tong
SMTT01499	GUCY2C	12	Guanylate Cyclase 2C	Heat-stable Enterotoxin Receptor	P25092	0.030105	0.0614307	Fu Tong
SMTT01505	H19	11	H19, Imprinted Maternally Expressed Transcript (non-protein Coding)			0.0876557	0.121827	Fu Tong
SMTT01555	HLA-B	6	Major Histocompatibility Complex, Class I, B	HLA Class I Histocompatibility Antigen, B-27 Alpha Chain	P03989	0.000674706	0.0127039	Fu Tong
SMTT01556	HLA-DPB1	6	Major Histocompatibility Complex, Class II, DP Beta 1			0.0151661	0.0506091	Fu Tong
SMTT01560	HLA-DRB1	6	Major Histocompatibility Complex, Class II, DR Beta 1	HLA Class II Histocompatibility Antigen, DRB1-1 Beta Chain	P04229	0.115153	0.149236	Fu Tong
SMTT01562	HMBS	11	Hydroxymethylbilane Synthase			0.000227141	0.00741568	Fu Tong
SMTT01592	HPS1	10	HPS1, Biogenesis Of Lysosomal Organelles Complex 3 Subunit 1			0.0151661	0.0506091	Fu Tong
SMTT01670	IGH	14	Immunoglobulin Heavy Locus			0.0448201	0.0766429	Fu Tong
SMTT01681	IKZF1	7	IKAROS Family Zinc Finger 1			0.030105	0.0614307	Fu Tong
SMTT01682	IL10	1	Interleukin 10	Interleukin-10	P22301	0.030105	0.0614307	Fu Tong
SMTT01686	IL12A	3	Interleukin 12A			0.030105	0.0614307	Fu Tong
SMTT01687	IL12A-AS1	3	IL12A Antisense RNA 1			0.0151661	0.0506091	Fu Tong
SMTT01704	IL23R	1	Interleukin 23 Receptor			0.0151661	0.0506091	Fu Tong
SMTT01712	IL6	7	Interleukin 6	Interleukin-6	P05231	0.030105	0.0614307	Fu Tong
SMTT01771	JAK2	9	Janus Kinase 2	Tyrosine-protein Kinase JAK2	O60674	0.00453993	0.0369916	Fu Tong
SMTT01856	KIT	4	KIT Proto-oncogene Receptor Tyrosine Kinase	Mast/stem Cell Growth Factor Receptor Kit	P10721	0.128593	0.165272	Fu Tong
SMTT01873	KLRC4	12	Killer Cell Lectin Like Receptor C4			0.0151661	0.0506091	Fu Tong
SMTT01878	KRAS	12	KRAS Proto-oncogene, GTPase	GTPase KRas	P01116	0.180368	0.203702	Fu Tong
SMTT01905	LACC1	13	Laccase Domain Containing 1			0.0151661	0.0506091	Fu Tong
SMTT01950	LIMK1	7	LIM Domain Kinase 1	LIM Domain Kinase 1	P53667	0.0151661	0.0506091	Fu Tong
SMTT01988	LRP5	11	LDL Receptor Related Protein 5			0.167717	0.193415	Fu Tong
SMTT02019	MALT1	18	MALT1 Paracaspase			0.030105	0.0614307	Fu Tong
SMTT02080	MEFV	16	MEFV, Pyrin Innate Immunity Regulator			3.36e-06	0.00060928	Fu Tong
SMTT02106	MIF	22	Macrophage Migration Inhibitory Factor	Macrophage Migration Inhibitory Factor	P14174	0.030105	0.0614307	Fu Tong
SMTT02119	MLH1	3	MutL Homolog 1			0.0593148	0.0899396	Fu Tong
SMTT02120	MLH3	14	MutL Homolog 3			0.030105	0.0614307	Fu Tong
SMTT02125	MLYCD	16	Malonyl-CoA Decarboxylase			0.0151661	0.0506091	Fu Tong
SMTT02155	MPL	1	MPL Proto-oncogene, Thrombopoietin Receptor	Thrombopoietin Receptor	P40238	0.101508	0.136229	Fu Tong
SMTT02169	MSH2	2	MutS Homolog 2			0.0593148	0.0899396	Fu Tong
SMTT02171	MSH6	2	MutS Homolog 6			0.0735922	0.104896	Fu Tong
SMTT02176	MST1	3	Macrophage Stimulating 1			0.0151661	0.0506091	Fu Tong
SMTT02197	MUT	6	Methylmalonyl-CoA Mutase	Methylmalonyl-CoA Mutase, Mitochondrial	P22033	0.0448201	0.0766429	Fu Tong
SMTT02200	MVK	12	Mevalonate Kinase	Mevalonate Kinase	Q03426	0.00327495	0.032178	Fu Tong
SMTT02203	MYC	8	MYC Proto-oncogene, BHLH Transcription Factor	Myc Proto-oncogene Protein	P01106	0.0151661	0.0506091	Fu Tong
SMTT02254	ND1	MT	HGNC approved name:mitochondrially encoded NADH:ubiquinone oxidoreductase core subunit 1			0.0735922	0.104896	Fu Tong
SMTT02257	ND4	MT	NADH Dehydrogenase, Subunit 4 (complex I)/MT-ND3 mitochondrially encoded NADH:ubiquinone oxidoreductase core subunit 4			0.0448201	0.0766429	Fu Tong
SMTT02259	ND5	MT	NADH Dehydrogenase, Subunit 5 (complex I)/MT-ND3 mitochondrially encoded NADH:ubiquinone oxidoreductase core subunit 5			0.0735922	0.104896	Fu Tong
SMTT02260	ND6	MT	NADH Dehydrogenase, Subunit 6 (complex I)/MT-ND3 mitochondrially encoded NADH:ubiquinone oxidoreductase core subunit 6			0.0593148	0.0899396	Fu Tong
SMTT02331	NLRC4	2	NLR Family CARD Domain Containing 4			0.0448201	0.0766429	Fu Tong
SMTT02333	NLRP12	19	NLR Family Pyrin Domain Containing 12			0.0151661	0.0506091	Fu Tong
SMTT02334	NLRP3	1	NLR Family Pyrin Domain Containing 3			0.00133612	0.0197965	Fu Tong
SMTT02336	NME1	17	NME/NM23 Nucleoside Diphosphate Kinase 1	Nucleoside Diphosphate Kinase A	P15531	0.0151661	0.0506091	Fu Tong
SMTT02387	NRTN	19	Neurturin			0.0151661	0.0506091	Fu Tong
SMTT02424	OPLAH	8	5-oxoprolinase, ATP-hydrolysing	5-oxoprolinase	O14841	0.0151661	0.0506091	Fu Tong
SMTT02567	PIGA	X	Phosphatidylinositol Glycan Anchor Biosynthesis Class A			0.0448201	0.0766429	Fu Tong
SMTT02573	PIGT	20	Phosphatidylinositol Glycan Anchor Biosynthesis Class T			0.030105	0.0614307	Fu Tong
SMTT02578	PIK3CA	3	Phosphatidylinositol-4,5-bisphosphate 3-kinase Catalytic Subunit Alpha	Phosphatidylinositol 4,5-bisphosphate 3-kinase Catalytic Subunit Alpha Isoform	P42336	0.19283	0.217211	Fu Tong
SMTT02630	PMS1	2	PMS1 Homolog 1, Mismatch Repair System Component			0.030105	0.0614307	Fu Tong
SMTT02631	PMS2	7	PMS1 Homolog 2, Mismatch Repair System Component	Mismatch Repair Endonuclease PMS2	P54278	0.0448201	0.0766429	Fu Tong
SMTT02653	POLG	15	DNA Polymerase Gamma, Catalytic Subunit			0.00453993	0.0369916	Fu Tong
SMTT02672	PORCN	X	Porcupine O-acyltransferase			0.0151661	0.0506091	Fu Tong
SMTT02678	POU6F2	7	POU Class 6 Homeobox 2			0.0151661	0.0506091	Fu Tong
SMTT02688	PPOX	1	Protoporphyrinogen Oxidase			0.0151661	0.0506091	Fu Tong
SMTT02722	PRKCSH	19	Protein Kinase C Substrate 80K-H			0.030105	0.0614307	Fu Tong
SMTT02747	PRSS1	7	Serine Protease 1	Trypsin-1	P07477	0.000674706	0.0127039	Fu Tong
SMTT02749	PRSS2	7	Serine Protease 2	Trypsin-2	P07478	0.0151661	0.0506091	Fu Tong
SMTT02751	PRTN3	19	Proteinase 3	Myeloblastin	P24158	0.0151661	0.0506091	Fu Tong
SMTT02787	PTPN22	1	Protein Tyrosine Phosphatase, Non-receptor Type 22			0.00220497	0.0255704	Fu Tong
SMTT02788	PTPN3	9	Protein Tyrosine Phosphatase, Non-receptor Type 3			0.0151661	0.0506091	Fu Tong
SMTT02870	REST	4	RE1 Silencing Transcription Factor			0.0151661	0.0506091	Fu Tong
SMTT02871	RET	10	Ret Proto-oncogene	RET Proto-oncogene	O43519	0.128593	0.165272	Fu Tong
SMTT02874	RFC2	7	Replication Factor C Subunit 2			0.0151661	0.0506091	Fu Tong
SMTT02975	SAA1	11	Serum Amyloid A1	Serum Amyloid A-1 Protein	P0DJI8	0.0151661	0.0506091	Fu Tong
SMTT02994	SCARB2	4	Scavenger Receptor Class B Member 2			0.0448201	0.0766429	Fu Tong
SMTT03019	SDHB	1	Succinate Dehydrogenase Complex Iron Sulfur Subunit B	Succinate Dehydrogenase [ubiquinone] Iron-sulfur Subunit, Mitochondrial	P21912	0.101508	0.136229	Fu Tong
SMTT03020	SDHC	1	Succinate Dehydrogenase Complex Subunit C	Succinate Dehydrogenase Cytochrome B560 Subunit, Mitochondrial	Q99643	0.0735922	0.104896	Fu Tong
SMTT03021	SDHD	11	Succinate Dehydrogenase Complex Subunit D	Succinate Dehydrogenase [ubiquinone] Cytochrome B Small Subunit, Mitochondrial	O14521	0.115153	0.149236	Fu Tong
SMTT03026	SEC63	6	SEC63 Homolog, Protein Translocation Regulator			0.030105	0.0614307	Fu Tong
SMTT03033	SEMA3C	7	Semaphorin 3C			0.0151661	0.0506091	Fu Tong
SMTT03034	SEMA3D	7	Semaphorin 3D			0.0151661	0.0506091	Fu Tong
SMTT03051	SERPING1	11	Serpin Family G Member 1	Plasma Protease C1 Inhibitor	P05155	0.030105	0.0614307	Fu Tong
SMTT03104	SLC12A3	16	Solute Carrier Family 12 Member 3	Solute Carrier Family 12 Member 3	P55017	0.0151661	0.0506091	Fu Tong
SMTT03139	SLC25A26	3	Solute Carrier Family 25 Member 26			0.0151661	0.0506091	Fu Tong
SMTT03177	SLC40A1	2	Solute Carrier Family 40 Member 1			0.0151661	0.0506091	Fu Tong
SMTT03208	SLCO1B1	12	Solute Carrier Organic Anion Transporter Family Member 1B1	Solute Carrier Organic Anion Transporter Family Member 1B1	Q9Y6L6	0.030105	0.0614307	Fu Tong
SMTT03209	SLCO1B3	12	Solute Carrier Organic Anion Transporter Family Member 1B3	Solute Carrier Organic Anion Transporter Family Member 1B3	Q9NPD5	0.030105	0.0614307	Fu Tong
SMTT03217	SMAD4	18	SMAD Family Member 4			0.0735922	0.104896	Fu Tong
SMTT03262	SOX10	22	SRY-box 10			0.00453993	0.0369916	Fu Tong
SMTT03285	SPINK1	5	Serine Peptidase Inhibitor, Kazal Type 1			3.36e-06	0.00060928	Fu Tong
SMTT03320	STAT4	2	Signal Transducer And Activator Of Transcription 4			0.0448201	0.0766429	Fu Tong
SMTT03325	STK11	19	Serine/threonine Kinase 11			0.0448201	0.0766429	Fu Tong
SMTT03393	TBL2	7	Transducin Beta Like 2			0.0151661	0.0506091	Fu Tong
SMTT03413	TCF4	18	Transcription Factor 4			0.030105	0.0614307	Fu Tong
SMTT03434	TET2	4	Tet Methylcytosine Dioxygenase 2			0.0448201	0.0766429	Fu Tong
SMTT03452	TGFBR2	3	Transforming Growth Factor Beta Receptor 2	TGF-beta Receptor Type-2	P37173	0.101508	0.136229	Fu Tong
SMTT03475	TLR4	9	Toll Like Receptor 4	Toll-like Receptor 4	O00206	0.030105	0.0614307	Fu Tong
SMTT03509	TNFRSF1A	12	TNF Receptor Superfamily Member 1A	Tumor Necrosis Factor Receptor Superfamily Member 1A	P19438	0.000227141	0.00741568	Fu Tong
SMTT03568	TRNF	MT	mitochondrially encoded tRNA phenylalanie			0.0593148	0.0899396	Fu Tong
SMTT03569	TRNH	MT	mitochondrially encoded tRNA histidine			0.030105	0.0614307	Fu Tong
SMTT03572	TRNL1	MT	mitochondrially encoded tRNA leucine 1 (UUA/G)			0.0876557	0.121827	Fu Tong
SMTT03575	TRNQ	MT	mitochondrially encoded tRNA glutamine			0.0448201	0.0766429	Fu Tong
SMTT03576	TRNS1	MT	mitochondrially encoded tRNA tRNA serine 1 (UCN)			0.0735922	0.104896	Fu Tong
SMTT03577	TRNS2	MT	mitochondrially encoded tRNA serine 2 (AGU/C)			0.0593148	0.0899396	Fu Tong
SMTT03581	TRNW	MT	mitochondrially encoded tRNA tryptophan			0.0448201	0.0766429	Fu Tong
SMTT03593	TSC1	9	TSC Complex Subunit 1			0.0593148	0.0899396	Fu Tong
SMTT03594	TSC2	16	TSC Complex Subunit 2			0.0593148	0.0899396	Fu Tong
SMTT03647	TYMP	22	Thymidine Phosphorylase	Thymidine Phosphorylase	P19971	0.0151661	0.0506091	Fu Tong
SMTT03652	UBAC2	13	UBA Domain Containing 2			0.0151661	0.0506091	Fu Tong
SMTT03689	USP8	15	Ubiquitin Specific Peptidase 8			0.0151661	0.0506091	Fu Tong
SMTT03717	VPS13A	9	Vacuolar Protein Sorting 13 Homolog A			0.0151661	0.0506091	Fu Tong
SMTT03762	WT1	11	Wilms Tumor 1			0.00944541	0.0471598	Fu Tong
SMTT00017	ABCB11	2	ATP Binding Cassette Subfamily B Member 11	Bile Salt Export Pump	O95342	0.0459228	0.0766429	Fu Xie
SMTT00018	ABCB4	7	ATP Binding Cassette Subfamily B Member 4			0.0680936	0.100138	Fu Xie
SMTT00026	ABCC8	11	ATP Binding Cassette Subfamily C Member 8	ATP-binding Cassette Sub-family C Member 8	Q09428	0.190786	0.215118	Fu Xie
SMTT00057	ACSF3	16	Acyl-CoA Synthetase Family Member 3			0.023229	0.0566528	Fu Xie
SMTT00073	ADA	20	Adenosine Deaminase	Adenosine Deaminase	P00813	0.000535231	0.0112337	Fu Xie
SMTT00113	AGA	4	Aspartylglucosaminidase			0.023229	0.0566528	Fu Xie
SMTT00135	AIRE	21	Autoimmune Regulator			0.0459228	0.0766429	Fu Xie
SMTT00137	AK2	1	Adenylate Kinase 2	Adenylate Kinase 2, Mitochondrial	P54819	0.023229	0.0566528	Fu Xie
SMTT00143	AKR1D1	7	Aldo-keto Reductase Family 1 Member D1	3-oxo-5-beta-steroid 4-dehydrogenase	P51857	0.0459228	0.0766429	Fu Xie
SMTT00147	ALAD	9	Aminolevulinate Dehydratase	Delta-aminolevulinic Acid Dehydratase	P13716	0.0459228	0.0766429	Fu Xie
SMTT00168	ALG3	3	ALG3, Alpha-1,3- Mannosyltransferase			0.0459228	0.0766429	Fu Xie
SMTT00214	ANTXR2	4	Anthrax Toxin Receptor 2	Anthrax Toxin Receptor 2	P58335	0.0459228	0.0766429	Fu Xie
SMTT00217	AP1S1	7	Adaptor Related Protein Complex 1 Sigma 1 Subunit			0.0459228	0.0766429	Fu Xie
SMTT00267	ARX	X	Aristaless Related Homeobox			0.171512	0.195988	Fu Xie
SMTT00308	ATP8B1	18	ATPase Phospholipid Transporting 8B1			0.0680936	0.100138	Fu Xie
SMTT00324	AVP	20	Arginine Vasopressin			0.0459228	0.0766429	Fu Xie
SMTT00382	BLM	15	Bloom Syndrome RecQ Like Helicase			0.023229	0.0566528	Fu Xie
SMTT00383	BLNK	10	B Cell Linker			0.000535231	0.0112337	Fu Xie
SMTT00408	BTD	3	Biotinidase			0.023229	0.0566528	Fu Xie
SMTT00409	BTK	X	Bruton Tyrosine Kinase	Tyrosine-protein Kinase BTK	Q06187	0.00158123	0.0221277	Fu Xie
SMTT00533	CD19	16	CD19 Molecule	B-lymphocyte Antigen CD19	P15391	0.0680936	0.100138	Fu Xie
SMTT00542	CD3D	11	CD3d Molecule	T-cell Surface Glycoprotein CD3 Delta Chain	P04234	0.023229	0.0566528	Fu Xie
SMTT00547	CD40LG	X	CD40 Ligand	CD40 Ligand	P29965	0.0459228	0.0766429	Fu Xie
SMTT00550	CD79A	19	CD79a Molecule			0.000535231	0.0112337	Fu Xie
SMTT00551	CD79B	17	CD79b Molecule			0.000535231	0.0112337	Fu Xie
SMTT00577	CDKN1A	6	Cyclin Dependent Kinase Inhibitor 1A	Cyclin-dependent Kinase Inhibitor 1	P38936	0.023229	0.0566528	Fu Xie
SMTT00578	CDKN1B	12	Cyclin Dependent Kinase Inhibitor 1B			0.00158123	0.0221277	Fu Xie
SMTT00581	CDKN2B	9	Cyclin Dependent Kinase Inhibitor 2B			0.0459228	0.0766429	Fu Xie
SMTT00582	CDKN2C	1	Cyclin Dependent Kinase Inhibitor 2C			0.023229	0.0566528	Fu Xie
SMTT00627	CHD7	8	Chromodomain Helicase DNA Binding Protein 7			0.131586	0.168184	Fu Xie
SMTT00775	CPOX	3	Coproporphyrinogen Oxidase			0.0459228	0.0766429	Fu Xie
SMTT00777	CPT1A	11	Carnitine Palmitoyltransferase 1A	Carnitine O-palmitoyltransferase 1, Liver Isoform	P50416	0.0459228	0.0766429	Fu Xie
SMTT00780	CR2	1	Complement C3d Receptor 2			0.0680936	0.100138	Fu Xie
SMTT00828	CTLA4	2	Cytotoxic T-lymphocyte Associated Protein 4	Cytotoxic T-lymphocyte Protein 4	P16410	0.0897534	0.123206	Fu Xie
SMTT00872	CYP27A1	2	Cytochrome P450 Family 27 Subfamily A Member 1			0.023229	0.0566528	Fu Xie
SMTT00889	CYP7B1	8	Cytochrome P450 Family 7 Subfamily B Member 1			0.0680936	0.100138	Fu Xie
SMTT00910	DCLRE1C	10	DNA Cross-link Repair 1C			0.000535231	0.0112337	Fu Xie
SMTT00917	DDC	7	Dopa Decarboxylase	Aromatic-L-amino-acid Decarboxylase	P20711	0.023229	0.0566528	Fu Xie
SMTT00932	DES	2	Desmin			0.110914	0.145417	Fu Xie
SMTT00933	DGAT1	8	Diacylglycerol O-acyltransferase 1			0.023229	0.0566528	Fu Xie
SMTT00993	DNASE1L3	3	Deoxyribonuclease 1 Like 3			0.0459228	0.0766429	Fu Xie
SMTT00999	DNMT3B	20	DNA Methyltransferase 3 Beta			0.0459228	0.0766429	Fu Xie
SMTT01048	ECE1	1	Endothelin Converting Enzyme 1	Endothelin-converting Enzyme 1	P42892	0.0459228	0.0766429	Fu Xie
SMTT01058	EDN3	20	Endothelin 3			0.110914	0.145417	Fu Xie
SMTT01060	EDNRB	13	Endothelin Receptor Type B	Endothelin receptor type B	P24530	0.0897534	0.123206	Fu Xie
SMTT01091	ELP1	9	Elongator Complex Protein 1			0.0459228	0.0766429	Fu Xie
SMTT01285	FOXP3	X	Forkhead Box P3			0.023229	0.0566528	Fu Xie
SMTT01333	GALT	9	Galactose-1-phosphate Uridylyltransferase			0.0459228	0.0766429	Fu Xie
SMTT01366	GDNF	5	Glial Cell Derived Neurotrophic Factor	Glial Cell Line-derived Neurotrophic Factor	P39905	0.0680936	0.100138	Fu Xie
SMTT01391	GLA	X	Galactosidase Alpha	Alpha-galactosidase A	P06280	0.023229	0.0566528	Fu Xie
SMTT01432	GNS	12	Glucosamine (N-acetyl)-6-sulfatase			0.023229	0.0566528	Fu Xie
SMTT01499	GUCY2C	12	Guanylate Cyclase 2C	Heat-stable Enterotoxin Receptor	P25092	0.0459228	0.0766429	Fu Xie
SMTT01546	HGSNAT	8	Heparan-alpha-glucosaminide N-acetyltransferase			0.0680936	0.100138	Fu Xie
SMTT01555	HLA-B	6	Major Histocompatibility Complex, Class I, B	HLA Class I Histocompatibility Antigen, B-27 Alpha Chain	P03989	0.0680936	0.100138	Fu Xie
SMTT01562	HMBS	11	Hydroxymethylbilane Synthase			0.0459228	0.0766429	Fu Xie
SMTT01571	HNF1A	12	HNF1 Homeobox A	Hepatocyte Nuclear Factor 1-alpha	P20823	0.110914	0.145417	Fu Xie
SMTT01573	HNF4A	20	Hepatocyte Nuclear Factor 4 Alpha	Hepatocyte Nuclear Factor 4-alpha	P41235	0.0897534	0.123206	Fu Xie
SMTT01613	HSD3B7	16	Hydroxy-delta-5-steroid Dehydrogenase, 3 Beta- And Steroid Delta-isomerase 7			0.0459228	0.0766429	Fu Xie
SMTT01640	ICOS	2	Inducible T Cell Costimulator			0.00158123	0.0221277	Fu Xie
SMTT01645	IDS	X	Iduronate 2-sulfatase			0.023229	0.0566528	Fu Xie
SMTT01672	IGHM	14	Immunoglobulin Heavy Constant Mu	Immunoglobulin heavy constant mu	P01871	0.000535231	0.0112337	Fu Xie
SMTT01674	IGKC	2	Immunoglobulin Kappa Constant	Ig Kappa Chain C Region	P01834	0.023229	0.0566528	Fu Xie
SMTT01675	IGLL1	22	Immunoglobulin Lambda Like Polypeptide 1	Immunoglobulin Lambda-like Polypeptide 1	P15814	0.0459228	0.0766429	Fu Xie
SMTT01681	IKZF1	7	IKAROS Family Zinc Finger 1			0.0459228	0.0766429	Fu Xie
SMTT01707	IL2RG	X	Interleukin 2 Receptor Subunit Gamma	Cytokine Receptor Common Subunit Gamma	P31785	0.0680936	0.100138	Fu Xie
SMTT01713	IL7R	5	Interleukin 7 Receptor			0.000535231	0.0112337	Fu Xie
SMTT01772	JAK3	19	Janus Kinase 3	Tyrosine-protein Kinase JAK3	P52333	0.023229	0.0566528	Fu Xie
SMTT01804	KCNJ1	11	Potassium Voltage-gated Channel Subfamily J Member 1	ATP-sensitive Inward Rectifier Potassium Channel 1	P48048	0.023229	0.0566528	Fu Xie
SMTT01806	KCNJ11	11	Potassium Voltage-gated Channel Subfamily J Member 11	ATP-sensitive Inward Rectifier Potassium Channel 11	Q14654	0.171512	0.195988	Fu Xie
SMTT01925	LCK	1	LCK Proto-oncogene, Src Family Tyrosine Kinase	Tyrosine-protein Kinase Lck	P06239	0.023229	0.0566528	Fu Xie
SMTT01926	LCT	2	Lactase	Lactase-phlorizin Hydrolase	P09848	0.023229	0.0566528	Fu Xie
SMTT01948	LIG4	13	DNA Ligase 4			0.0680936	0.100138	Fu Xie
SMTT01954	LIPA	10	Lipase A, Lysosomal Acid Type			0.00158123	0.0221277	Fu Xie
SMTT01993	LRRC8A	9	Leucine Rich Repeat Containing 8 VRAC Subunit A			0.0459228	0.0766429	Fu Xie
SMTT02065	MCM6	2	Minichromosome Maintenance Complex Component 6			0.023229	0.0566528	Fu Xie
SMTT02080	MEFV	16	MEFV, Pyrin Innate Immunity Regulator			0.0680936	0.100138	Fu Xie
SMTT02084	MEN1	11	Menin 1			0.0051118	0.0397618	Fu Xie
SMTT02098	MGME1	20	Mitochondrial Genome Maintenance Exonuclease 1			0.023229	0.0566528	Fu Xie
SMTT02125	MLYCD	16	Malonyl-CoA Decarboxylase			0.023229	0.0566528	Fu Xie
SMTT02154	MPI	15	Mannose Phosphate Isomerase			0.0459228	0.0766429	Fu Xie
SMTT02158	MPV17	2	MPV17, Mitochondrial Inner Membrane Protein			0.023229	0.0566528	Fu Xie
SMTT02200	MVK	12	Mevalonate Kinase	Mevalonate Kinase	Q03426	0.000232388	0.00741568	Fu Xie
SMTT02205	MYD88	3	MYD88, innate immune signal transduction adaptor			0.0897534	0.123206	Fu Xie
SMTT02237	NAGLU	17	N-acetyl-alpha-glucosaminidase	Alpha-N-acetylglucosaminidase	P54802	0.0459228	0.0766429	Fu Xie
SMTT02247	NBN	8	Nibrin			0.0680936	0.100138	Fu Xie
SMTT02250	NCF4	22	Neutrophil Cytosolic Factor 4	Neutrophil Cytosol Factor 4	Q15080	0.0459228	0.0766429	Fu Xie
SMTT02304	NEUROG3	10	Neurogenin 3			0.023229	0.0566528	Fu Xie
SMTT02336	NME1	17	NME/NM23 Nucleoside Diphosphate Kinase 1	Nucleoside Diphosphate Kinase A	P15531	0.023229	0.0566528	Fu Xie
SMTT02380	NR3C2	4	Nuclear Receptor Subfamily 3 Group C Member 2	Mineralocorticoid Receptor	P08235	0.0459228	0.0766429	Fu Xie
SMTT02387	NRTN	19	Neurturin			0.023229	0.0566528	Fu Xie
SMTT02424	OPLAH	8	5-oxoprolinase, ATP-hydrolysing	5-oxoprolinase	O14841	0.023229	0.0566528	Fu Xie
SMTT02492	PCSK1	5	Proprotein Convertase Subtilisin/kexin Type 1	Neuroendocrine Convertase 1	P29120	0.0459228	0.0766429	Fu Xie
SMTT02559	PHKB	16	Phosphorylase Kinase Regulatory Subunit Beta			0.023229	0.0566528	Fu Xie
SMTT02573	PIGT	20	Phosphatidylinositol Glycan Anchor Biosynthesis Class T			0.0459228	0.0766429	Fu Xie
SMTT02580	PIK3R1	5	Phosphoinositide-3-kinase Regulatory Subunit 1	Phosphatidylinositol 3-kinase Regulatory Subunit Alpha	P27986	0.0897534	0.123206	Fu Xie
SMTT02627	PMM2	16	Phosphomannomutase 2			0.023229	0.0566528	Fu Xie
SMTT02789	PTPRC	1	Protein Tyrosine Phosphatase, Receptor Type C			0.023229	0.0566528	Fu Xie
SMTT02825	RAG1	11	Recombination Activating 1			0.00311436	0.031858	Fu Xie
SMTT02826	RAG2	11	Recombination Activating 2			0.00158123	0.0221277	Fu Xie
SMTT02860	RECQL4	8	RecQ Like Helicase 4			0.00311436	0.031858	Fu Xie
SMTT02871	RET	10	Ret Proto-oncogene	RET Proto-oncogene	O43519	0.017315	0.0534536	Fu Xie
SMTT02877	RFX6	6	Regulatory Factor X6			0.023229	0.0566528	Fu Xie
SMTT02897	RMRP	9	RNA Component Of Mitochondrial RNA Processing Endoribonuclease			0.0897534	0.123206	Fu Xie
SMTT02984	SAR1B	5	Secretion Associated Ras Related GTPase 1B	GTP-binding Protein SAR1b	Q9Y6B6	0.023229	0.0566528	Fu Xie
SMTT02997	SCN11A	3	Sodium Voltage-gated Channel Alpha Subunit 11	Sodium Channel Protein Type 11 Subunit Alpha	Q9UI33	0.0680936	0.100138	Fu Xie
SMTT03007	SCN9A	2	Sodium Voltage-gated Channel Alpha Subunit 9	Sodium Channel Protein Type 9 Subunit Alpha	Q15858	0.171512	0.195988	Fu Xie
SMTT03008	SCNN1A	12	Sodium Channel Epithelial 1 Alpha Subunit	Amiloride-sensitive Sodium Channel Subunit Alpha	P37088	0.0459228	0.0766429	Fu Xie
SMTT03009	SCNN1B	16	Sodium Channel Epithelial 1 Beta Subunit	Amiloride-sensitive Sodium Channel Subunit Beta	P51168	0.0680936	0.100138	Fu Xie
SMTT03010	SCNN1G	16	Sodium Channel Epithelial 1 Gamma Subunit	Amiloride-sensitive Sodium Channel Subunit Gamma	P51170	0.0680936	0.100138	Fu Xie
SMTT03033	SEMA3C	7	Semaphorin 3C			0.023229	0.0566528	Fu Xie
SMTT03034	SEMA3D	7	Semaphorin 3D			0.023229	0.0566528	Fu Xie
SMTT03051	SERPING1	11	Serpin Family G Member 1	Plasma Protease C1 Inhibitor	P05155	0.0459228	0.0766429	Fu Xie
SMTT03072	SGSH	17	N-sulfoglucosamine Sulfohydrolase			0.023229	0.0566528	Fu Xie
SMTT03085	SI	3	Sucrase-isomaltase	Sucrase-isomaltase, Intestinal	P14410	0.023229	0.0566528	Fu Xie
SMTT03098	SKIV2L	6	Ski2 Like RNA Helicase			0.023229	0.0566528	Fu Xie
SMTT03102	SLC12A1	15	Solute Carrier Family 12 Member 1	Solute Carrier Family 12 Member 1	Q13621	0.023229	0.0566528	Fu Xie
SMTT03116	SLC19A2	1	Solute Carrier Family 19 Member 2	Thiamine Transporter 1	O60779	0.023229	0.0566528	Fu Xie
SMTT03147	SLC26A3	7	Solute Carrier Family 26 Member 3			0.023229	0.0566528	Fu Xie
SMTT03173	SLC39A4	8	Solute Carrier Family 39 Member 4			0.0459228	0.0766429	Fu Xie
SMTT03179	SLC46A1	17	Solute Carrier Family 46 Member 1			0.000535231	0.0112337	Fu Xie
SMTT03201	SLC7A7	14	Solute Carrier Family 7 Member 7	Y+L Amino Acid Transporter 1	Q9UM01	0.023229	0.0566528	Fu Xie
SMTT03317	STAT1	2	Signal Transducer And Activator Of Transcription 1			0.00311436	0.031858	Fu Xie
SMTT03345	SUGCT	7	Succinyl-CoA:glutarate-CoA Transferase			0.023229	0.0566528	Fu Xie
SMTT03412	TCF3	19	Transcription Factor 3			0.0459228	0.0766429	Fu Xie
SMTT03415	TCN2	22	Transcobalamin 2			0.0680936	0.100138	Fu Xie
SMTT03499	TMPRSS15	21	Transmembrane Serine Protease 15			0.023229	0.0566528	Fu Xie
SMTT03507	TNFRSF13B	17	TNF Receptor Superfamily Member 13B			0.0680936	0.100138	Fu Xie
SMTT03508	TNFRSF13C	22	TNF Receptor Superfamily Member 13C			0.0680936	0.100138	Fu Xie
SMTT03509	TNFRSF1A	12	TNF Receptor Superfamily Member 1A	Tumor Necrosis Factor Receptor Superfamily Member 1A	P19438	0.0459228	0.0766429	Fu Xie
SMTT03549	TREH	11	Trehalase			0.023229	0.0566528	Fu Xie
SMTT03601	TSHR	14	Thyroid Stimulating Hormone Receptor	Thyrotropin Receptor	P16473	0.0136733	0.0506091	Fu Xie
SMTT03614	TTC37	5	Tetratricopeptide Repeat Domain 37			0.023229	0.0566528	Fu Xie
SMTT03621	TTR	18	Transthyretin	Transthyretin	P02766	0.0459228	0.0766429	Fu Xie
SMTT03662	UCP2	11	Uncoupling Protein 2			0.023229	0.0566528	Fu Xie
SMTT03784	ZAP70	2	Zeta Chain Of T Cell Receptor Associated Protein Kinase 70	Tyrosine-protein Kinase ZAP-70	P43403	0.023229	0.0566528	Fu Xie
SMTT00065	ACTG2	2	Actin, Gamma 2, Smooth Muscle, Enteric			5.46e-05	0.0030641	Fu Zhang
SMTT00401	BRCA1	17	BRCA1, DNA Repair Associated			0.0149195	0.0506091	Fu Zhang
SMTT00725	COL2A1	12	Collagen Type II Alpha 1 Chain	Collagen Alpha-1(II) Chain	P02458	0.000895745	0.0153139	Fu Zhang
SMTT01033	DUOX2	15	Dual Oxidase 2			0.0222976	0.0564134	Fu Zhang
SMTT01034	DUOXA2	15	Dual Oxidase Maturation Factor 2			0.0149195	0.0506091	Fu Zhang
SMTT01041	DYNC2H1	11	Dynein Cytoplasmic 2 Heavy Chain 1			0.0149195	0.0506091	Fu Zhang
SMTT01153	EWSR1	22	EWS RNA Binding Protein 1			0.0149195	0.0506091	Fu Zhang
SMTT01258	FLNA	X	Filamin A	Filamin-A	P21333	0.099986	0.134512	Fu Zhang
SMTT01298	FSHR	2	Follicle Stimulating Hormone Receptor	Follicle-stimulating Hormone Receptor	P23945	0.0222976	0.0564134	Fu Zhang
SMTT01539	HESX1	3	HESX Homeobox 1			0.0441105	0.0766429	Fu Zhang
SMTT01661	IFT80	3	Intraflagellar Transport 80			0.0222976	0.0564134	Fu Zhang
SMTT01686	IL12A	3	Interleukin 12A			0.0149195	0.0506091	Fu Zhang
SMTT01689	IL12RB1	19	Interleukin 12 Receptor Subunit Beta 1			0.0149195	0.0506091	Fu Zhang
SMTT01726	INSR	19	Insulin Receptor	Insulin Receptor	P06213	0.0512756	0.0823902	Fu Zhang
SMTT01733	IRF5	7	Interferon Regulatory Factor 5			0.0222976	0.0564134	Fu Zhang
SMTT01751	ITGA6	2	Integrin Subunit Alpha 6			0.0149195	0.0506091	Fu Zhang
SMTT01758	ITGB4	17	Integrin Subunit Beta 4	Integrin Beta-4	P16144	0.0441105	0.0766429	Fu Zhang
SMTT01767	IYD	6	Iodotyrosine Deiodinase	Iodotyrosine Deiodinase 1	Q6PHW0	0.0149195	0.0506091	Fu Zhang
SMTT01944	LHX3	9	LIM Homeobox 3			0.0222976	0.0564134	Fu Zhang
SMTT01945	LHX4	1	LIM Homeobox 4			0.0296219	0.0614307	Fu Zhang
SMTT01954	LIPA	10	Lipase A, Lysosomal Acid Type			0.0222976	0.0564134	Fu Zhang
SMTT01988	LRP5	11	LDL Receptor Related Protein 5			0.0863231	0.120298	Fu Zhang
SMTT02131	MMEL1	1	Membrane Metalloendopeptidase Like 1			0.00748704	0.0441645	Fu Zhang
SMTT02145	MNX1	7	Motor Neuron And Pancreas Homeobox 1			0.0149195	0.0506091	Fu Zhang
SMTT02207	MYH11	16	Myosin Heavy Chain 11	Myosin-11	P35749	0.0296219	0.0614307	Fu Zhang
SMTT02327	NKX2-5	5	NK2 Homeobox 5			0.00236681	0.0265301	Fu Zhang
SMTT02362	NPHS1	19	NPHS1, Nephrin			0.0149195	0.0506091	Fu Zhang
SMTT02478	PAX8	2	Paired Box 8			2.68e-09	4.26e-06	Fu Zhang
SMTT02653	POLG	15	DNA Polymerase Gamma, Catalytic Subunit			0.0512756	0.0823902	Fu Zhang
SMTT02674	POU1F1	3	POU Class 1 Homeobox 1			0.0222976	0.0564134	Fu Zhang
SMTT02675	POU2AF1	11	POU Class 2 Associating Factor 1			0.00748704	0.0441645	Fu Zhang
SMTT02722	PRKCSH	19	Protein Kinase C Substrate 80K-H			5.46e-05	0.0030641	Fu Zhang
SMTT02735	PROP1	5	PROP Paired-like Homeobox 1			0.0296219	0.0614307	Fu Zhang
SMTT02984	SAR1B	5	Secretion Associated Ras Related GTPase 1B	GTP-binding Protein SAR1b	Q9Y6B6	0.00748704	0.0441645	Fu Zhang
SMTT03026	SEC63	6	SEC63 Homolog, Protein Translocation Regulator			5.46e-05	0.0030641	Fu Zhang
SMTT03146	SLC26A2	5	Solute Carrier Family 26 Member 2			0.0512756	0.0823902	Fu Zhang
SMTT03147	SLC26A3	7	Solute Carrier Family 26 Member 3			0.00748704	0.0441645	Fu Zhang
SMTT03148	SLC26A4	7	Solute Carrier Family 26 Member 4			0.000324676	0.0085824	Fu Zhang
SMTT03155	SLC2A2	3	Solute Carrier Family 2 Member 2	Solute Carrier Family 2, Facilitated Glucose Transporter Member 2	P11168	0.00748704	0.0441645	Fu Zhang
SMTT03186	SLC5A1	22	Solute Carrier Family 5 Member 1	Sodium/glucose Cotransporter 1	P13866	0.00748704	0.0441645	Fu Zhang
SMTT03188	SLC5A5	19	Solute Carrier Family 5 Member 5			0.0149195	0.0506091	Fu Zhang
SMTT03205	SLC9A3	5	Solute Carrier Family 9 Member A3			0.00748704	0.0441645	Fu Zhang
SMTT03284	SPIB	19	Spi-B Transcription Factor			0.00748704	0.0441645	Fu Zhang
SMTT03287	SPINT2	19	Serine Peptidase Inhibitor, Kunitz Type 2			0.00748704	0.0441645	Fu Zhang
SMTT03418	TCTN2	12	Tectonic Family Member 2			0.0296219	0.0614307	Fu Zhang
SMTT03444	TG	8	Thyroglobulin			0.0149195	0.0506091	Fu Zhang
SMTT03465	THRA	17	Thyroid Hormone Receptor Alpha	Thyroid Hormone Receptor Alpha	P10827	0.0149195	0.0506091	Fu Zhang
SMTT03466	THRB	3	Thyroid Hormone Receptor Beta	Thyroid Hormone Receptor Beta	P10828	0.0368928	0.0688812	Fu Zhang
SMTT03514	TNFSF15	9	TNF Superfamily Member 15			0.00748704	0.0441645	Fu Zhang
SMTT03523	TNPO3	7	Transportin 3			0.00748704	0.0441645	Fu Zhang
SMTT03537	TPO	2	Thyroid Peroxidase	Thyroid Peroxidase	P07202	0.0149195	0.0506091	Fu Zhang
SMTT03561	TRIP11	14	Thyroid Hormone Receptor Interactor 11			0.0149195	0.0506091	Fu Zhang
SMTT03565	TRMU	22	tRNA 5-methylaminomethyl-2-thiouridylate Methyltransferase			0.0149195	0.0506091	Fu Zhang
SMTT03600	TSHB	1	Thyroid Stimulating Hormone Beta			0.0149195	0.0506091	Fu Zhang
SMTT03601	TSHR	14	Thyroid Stimulating Hormone Receptor	Thyrotropin Receptor	P16473	2.12e-05	0.0018158	Fu Zhang
SMTT03736	WDR34	9	WD Repeat Domain 34			0.0222976	0.0564134	Fu Zhang
SMTT03737	WDR35	2	WD Repeat Domain 35			0.0296219	0.0614307	Fu Zhang
SMTT03740	WDR60	7	WD Repeat Domain 60			0.0222976	0.0564134	Fu Zhang
SMTT03762	WT1	11	Wilms Tumor 1			0.0724581	0.104831	Fu Zhang
SMTT03794	ZEB2	2	Zinc Finger E-box Binding Homeobox 2			0.00748704	0.0441645	Fu Zhang
SMTT00195	ANG	14	Angiogenin	Angiogenin	P03950	0.00460254	0.0369916	Kou Gan
SMTT00315	ATXN2	12	Ataxin 2			0.00460254	0.0369916	Kou Gan
SMTT00329	B2M	15	Beta-2-microglobulin	Beta-2-microglobulin	P61769	0.00689653	0.0441645	Kou Gan
SMTT00490	CAV1	7	Caveolin 1			0.0137494	0.0506091	Kou Gan
SMTT00523	CCNF	16	Cyclin F			0.00230371	0.0260061	Kou Gan
SMTT00528	CCR6	6	C-C Motif Chemokine Receptor 6			0.00460254	0.0369916	Kou Gan
SMTT00625	CHCHD10	22	Coiled-coil-helix-coiled-coil-helix Domain Containing 10			0.00918566	0.0471598	Kou Gan
SMTT00633	CHMP2B	3	Charged Multivesicular Body Protein 2B			0.01147	0.0506091	Kou Gan
SMTT00637	CHRM3	1	Cholinergic Receptor Muscarinic 3	Muscarinic Acetylcholine Receptor M3	P20309	0.00230371	0.0260061	Kou Gan
SMTT00825	CTGF	6	Connective Tissue Growth Factor			0.00460254	0.0369916	Kou Gan
SMTT00895	DAO	12	D-amino Acid Oxidase	D-amino-acid Oxidase	P14920	0.00230371	0.0260061	Kou Gan
SMTT00913	DCTN1	2	Dynactin Subunit 1			0.00689653	0.0441645	Kou Gan
SMTT01116	EPHA4	2	EPH Receptor A4			0.00230371	0.0260061	Kou Gan
SMTT01126	ERBB4	2	Erb-b2 Receptor Tyrosine Kinase 4	Receptor Tyrosine-protein Kinase ErbB-4	Q15303	0.00460254	0.0369916	Kou Gan
SMTT01221	FERMT1	20	Fermitin Family Member 1			0.00460254	0.0369916	Kou Gan
SMTT01228	FGF10	5	Fibroblast Growth Factor 10			4.87e-06	0.000726099	Kou Gan
SMTT01240	FGFR2	10	Fibroblast Growth Factor Receptor 2	Fibroblast Growth Factor Receptor 2	P21802	0.0429473	0.0756736	Kou Gan
SMTT01241	FGFR3	4	Fibroblast Growth Factor Receptor 3	Fibroblast Growth Factor Receptor 3	P22607	0.0495718	0.0799611	Kou Gan
SMTT01247	FIG4	6	FIG4 Phosphoinositide 5-phosphatase			0.01147	0.0506091	Kou Gan
SMTT01305	FUS	16	FUS RNA Binding Protein			0.01147	0.0506091	Kou Gan
SMTT01394	GLE1	9	GLE1, RNA Export Mediator			0.00918566	0.0471598	Kou Gan
SMTT01560	HLA-DRB1	6	Major Histocompatibility Complex, Class II, DR Beta 1	HLA Class II Histocompatibility Antigen, DRB1-1 Beta Chain	P04229	0.0182939	0.0534832	Kou Gan
SMTT01575	HNRNPA1	12	Heterogeneous Nuclear Ribonucleoprotein A1			0.00689653	0.0441645	Kou Gan
SMTT01733	IRF5	7	Interferon Regulatory Factor 5			0.00689653	0.0441645	Kou Gan
SMTT01922	LBR	1	Lamin B Receptor			0.00689653	0.0441645	Kou Gan
SMTT02051	MATR3	5	Matrin 3			0.00460254	0.0369916	Kou Gan
SMTT02294	NEFH	22	Neurofilament Heavy			0.00460254	0.0369916	Kou Gan
SMTT02296	NEK1	4	NIMA Related Kinase 1			0.00460254	0.0369916	Kou Gan
SMTT02341	NOD2	16	Nucleotide Binding Oligomerization Domain Containing 2	Nucleotide-binding Oligomerization Domain-containing Protein 2	Q9HC29	0.00230371	0.0260061	Kou Gan
SMTT02431	OPTN	10	Optineurin			0.00689653	0.0441645	Kou Gan
SMTT02541	PFN1	17	Profilin 1	Profilin-1	P07737	0.00460254	0.0369916	Kou Gan
SMTT02668	PON1	7	Paraoxonase 1	Serum Paraoxonase/arylesterase 1	P27169	0.00230371	0.0260061	Kou Gan
SMTT02669	PON2	7	Paraoxonase 2			0.00230371	0.0260061	Kou Gan
SMTT02670	PON3	7	Paraoxonase 3			0.00230371	0.0260061	Kou Gan
SMTT02682	PPARGC1A	4	PPARG Coactivator 1 Alpha			0.00230371	0.0260061	Kou Gan
SMTT02742	PRPH	12	Peripherin			0.00230371	0.0260061	Kou Gan
SMTT03007	SCN9A	2	Sodium Voltage-gated Channel Alpha Subunit 9	Sodium Channel Protein Type 9 Subunit Alpha	Q15858	0.0182939	0.0534832	Kou Gan
SMTT03256	SOD1	21	Superoxide Dismutase 1	Superoxide Dismutase [Cu-Zn]	P00441	0.00460254	0.0369916	Kou Gan
SMTT03298	SQSTM1	5	Sequestosome 1			0.0137494	0.0506091	Kou Gan
SMTT03372	TAF15	17	TATA-box Binding Protein Associated Factor 15			0.00460254	0.0369916	Kou Gan
SMTT03383	TARDBP	1	TAR DNA Binding Protein			0.00460254	0.0369916	Kou Gan
SMTT03391	TBK1	12	TANK Binding Kinase 1			0.00460254	0.0369916	Kou Gan
SMTT03531	TP63	3	Tumor Protein P63			0.000216726	0.00741568	Kou Gan
SMTT03550	TREM2	6	Triggering Receptor Expressed On Myeloid Cells 2			0.01147	0.0506091	Kou Gan
SMTT03659	UBQLN2	X	Ubiquilin 2			0.00460254	0.0369916	Kou Gan
SMTT03669	UNC13A	19	Unc-13 Homolog A			0.00230371	0.0260061	Kou Gan
SMTT03698	VAPB	20	VAMP Associated Protein B And C			0.00689653	0.0441645	Kou Gan
SMTT03704	VCP	9	Valosin Containing Protein	Transitional Endoplasmic Reticulum ATPase	P55072	0.0182939	0.0534832	Kou Gan
SMTT03826	C9ORF72		chromosome 9 open reading frame 72			0.00918566	0.0471598	Kou Gan
SMTT03833	C21ORF2		cilia and flagella associated protein 410			0.00230371	0.0260061	Kou Gan
