# Supplementary material for: Efficacy and Safety of Sophora flavescens (Kushen) Based Traditional Chinese Medicine in the Treatment of Ulcerative Colitis: Clinical Evidence and Potential Mechanisms
Source: Front Pharmacol. 2020 Dec 10;11:603476. doi: 10.3389/fphar.2020.603476 (PMC7758483; doi:10.3389/fphar.2020.603476)
Supplement: Supplementary file 4 [file table4.xlsx]

## Sheet: net default node
Supplementary Table 4| The topological parameters of Components-targets-Pathways network.
Name	Degree	Average Shortest PathLength	Betweenness Centrality	Closeness Centrality	Type
quercetin	69	1.77311	0.185742	0.563981	molecular
UC	63	1.47059	0.421454	0.68	UC
IL6	44	2.10924	0.0756263	0.474104	gene
PRSS1	44	2.2437	0.0434648	0.445693	gene
CCND1	37	2.05882	0.0558135	0.485714	gene
luteolin	31	2.2437	0.040317	0.445693	molecular
BCL2	30	2.14286	0.0406866	0.466667	gene
ICAM1	30	2.19328	0.0447417	0.455939	gene
MYC	29	2.14286	0.0382174	0.466667	gene
PI3K-Akt signaling pathway	20	2.51261	0.0126943	0.397993	uctcmpathway
Kaposi sarcoma-associated herpesvirus infection	19	2.4958	0.010528	0.400673	uctcmpathway
Epstein-Barr virus infection	18	2.61345	0.00773594	0.382637	uctcmpathway
Fluid shear stress and atherosclerosis	17	2.68067	0.00784285	0.373041	uctcmpathway
RELA	17	2.19328	0.0191185	0.455939	gene
CASP3	17	2.19328	0.0204139	0.455939	gene
Proteoglycans in cancer	16	2.51261	0.0178961	0.397993	ucpathway
Hepatitis B	16	2.64706	0.00652233	0.377778	uctcmpathway
AGE-RAGE signaling pathway in diabetic complications	16	2.66387	0.00501145	0.375394	uctcmpathway
PTGS1	16	2.21008	0.101613	0.452471	gene
VCAM1	16	2.29412	0.0187251	0.435897	gene
Human cytomegalovirus infection	15	2.54622	0.00889061	0.392739	ucpathway
Cellular senescence	15	2.64706	0.00670276	0.377778	tcmpathway
RAF1	15	2.22689	0.0143865	0.449057	gene
CASP9	15	2.22689	0.0136229	0.449057	gene
SELE	15	2.31092	0.0148496	0.432727	gene
TNF signaling pathway	14	2.73109	0.00476738	0.366154	uctcmpathway
RB1	14	2.2437	0.0127339	0.445693	gene
Prostate cancer	13	2.64706	0.00580464	0.377778	ucpathway
Colorectal cancer	13	2.68067	0.0037189	0.373041	tcmpathway
p53 signaling pathway	13	2.73109	0.00469812	0.366154	uctcmpathway
GSK3B	13	2.2605	0.0228019	0.442379	gene
ESR1	13	2.2605	0.0573897	0.442379	gene
matrine	13	2.73109	0.00344015	0.366154	molecular
Apoptosis	12	2.78151	0.00489725	0.359517	ucpathway
Small cell lung cancer	12	2.76471	0.00331785	0.361702	uctcmpathway
MDM2	12	2.27731	0.00952726	0.439114	gene
NFKBIA	12	2.27731	0.00907527	0.439114	gene
EGFR	12	2.27731	0.00963085	0.439114	gene
formononetin	12	2.79832	0.00514524	0.357357	molecular
CHEK2	12	2.34454	0.00903194	0.426523	gene
Hepatocellular carcinoma	11	2.69748	0.0054762	0.370717	ucpathway
Hepatitis C	11	2.68067	0.00335088	0.373041	ucpathway
CASP8	11	2.29412	0.00852316	0.435897	gene
Endocrine resistance	10	2.63025	0.00915833	0.380192	ucpathway
VEGFA	10	2.31092	0.00737053	0.432727	gene
Phaseolin	10	2.83193	0.00439752	0.353116	molecular
Platinum drug resistance	9	2.83193	0.00250885	0.353116	ucpathway
FOS	9	2.32773	0.00679974	0.429603	gene
ERBB2	9	2.32773	0.00653815	0.429603	gene
PPARG	9	2.36134	0.00883683	0.423488	gene
Wighteone	9	2.89916	0.00195389	0.344928	molecular
8-Isopentenyl-kaempferol	9	2.83193	0.00310713	0.353116	molecular
Bladder cancer	8	2.83193	0.00142369	0.353116	ucpathway
Fa Re	8	2.56303	0.00564396	0.390164	disease
Glyceollin	8	2.88235	0.00218684	0.346939	molecular
Kou Gan	8	2.56303	0.00564396	0.390164	disease
GSTP1	7	2.36134	0.00429615	0.423488	gene
BIRC5	7	2.36134	0.00411443	0.423488	gene
ESR2	7	2.36134	0.00799983	0.423488	gene
(2R)-5,7-dihydroxy-2-(4-hydroxyphenyl)chroman-4-one	7	3.03361	0.0042962	0.32964	molecular
NR3C2	7	2.41176	0.0356873	0.414634	gene
kushenin	7	3.01681	0.00131297	0.331476	molecular
CHEK1	6	2.37815	0.0061659	0.420495	gene
Inermin	6	3.10084	0.00078764	0.322493	molecular
Inermine	6	3.10084	0.00078764	0.322493	molecular
Human T-cell leukemia virus 1 infection	5	2.78151	0.00141841	0.359517	tcmpathway
NOS3	5	2.39496	0.00205383	0.417544	gene
IGF2	5	2.39496	0.00188807	0.417544	gene
GSTM1	5	2.39496	0.00261966	0.417544	gene
CCNB1	5	2.39496	0.00211811	0.417544	gene
JAK-STAT signaling pathway	4	2.79832	0.00063991	0.357357	tcmpathway
Malaria	4	2.98319	0.00055365	0.335211	tcmpathway
African trypanosomiasis	4	2.98319	0.00055365	0.335211	tcmpathway
PLAU	4	2.41176	0.00114317	0.414634	gene
NQO1	4	2.41176	0.00145003	0.414634	gene
NFE2L2	4	2.41176	0.00145003	0.414634	gene
MCL1	4	2.41176	0.00117531	0.414634	gene
IGFBP3	4	2.41176	0.00155862	0.414634	gene
HIF1A	4	2.41176	0.00103408	0.414634	gene
ERBB3	4	2.41176	0.00101004	0.414634	gene
CD44	4	2.41176	0.00167699	0.414634	gene
CAV1	4	2.41176	0.00132029	0.414634	gene
hyperforin	4	3.16807	0.00019342	0.31565	molecular
sophoridine	4	3.10084	0	0.322493	molecular
sophocarpine	4	3.10084	0	0.322493	molecular
Gastric cancer	3	2.89916	0.00018046	0.344928	tcmpathway
Cell adhesion molecules (CAMs)	3	3.15126	0.00010853	0.317333	tcmpathway
Measles	3	2.81513	0.00037171	0.355224	tcmpathway
Cell cycle	3	2.96639	0.00023081	0.33711	tcmpathway
NF-kappa B signaling pathway	3	2.94958	0.00033409	0.339031	tcmpathway
RXRB	3	2.42857	0.00179711	0.411765	gene
PTGER3	3	2.42857	0.00049725	0.411765	gene
PCNA	3	2.42857	0.00062619	0.411765	gene
PARP1	3	2.42857	0.00072283	0.411765	gene
IRF1	3	2.42857	0.00082351	0.411765	gene
HPSE	3	2.42857	0.00115928	0.411765	gene
CTSD	3	2.42857	0.00072283	0.411765	gene
HTR3A	3	2.42857	0.00462328	0.411765	gene
CYP3A4	3	2.42857	0.00532428	0.411765	gene
AKR1B1	3	2.42857	0.00613757	0.411765	gene
ACHE	3	2.42857	0.00142918	0.411765	gene
Fu Tong	3	2.79832	0.00115268	0.357357	disease
(2R)-7-hydroxy-2-(4-hydroxyphenyl)chroman-4-one	2	3.10084	0.00038927	0.322493	molecular
cis-Dihydroquercetin	2	3.18487	0.00037668	0.313984	molecular
TYR	2	2.44538	0.00015962	0.408935	gene
PON1	2	2.44538	3.973e-05	0.408935	gene
NR3C1	2	2.44538	0.00221629	0.408935	gene
MGAM	2	2.44538	3.973e-05	0.408935	gene
DUOX2	2	2.44538	3.973e-05	0.408935	gene
CYP1A1	2	2.44538	3.973e-05	0.408935	gene
CRP	2	2.44538	3.973e-05	0.408935	gene
ALOX5	2	2.44538	3.973e-05	0.408935	gene
AHR	2	2.44538	3.973e-05	0.408935	gene
Norartocarpetin	1	3.20168	0	0.312336	molecular
leachianone,g	1	3.2521	0	0.307494	molecular
kushenol J_qt	1	3.20168	0	0.312336	molecular
(2S)-7-hydroxy-2-(4-hydroxyphenyl)-5-methoxy-8-(3-methylbut-2-enyl)chroman-4-one	1	3.2521	0	0.307494	molecular
5,7-dihydroxy-2-(3-hydroxy-4-methoxyphenyl)chroman-4-one	1	3.20168	0	0.312336	molecular
Fu Zhang	1	3.40336	0	0.293827	disease
Fu Xie	1	3.40336	0	0.293827	disease
